# Supplementary material for: (S)-Alanine–(S)-2-phen­oxy­propionic acid (1/1)
Source: Acta Crystallogr Sect E Struct Rep Online. 2012 May 16;68(Pt 6):o1720. doi: 10.1107/S1600536812020727 (PMC3379311; doi:10.1107/S1600536812020727)
Supplement: Supplementary file 1 [file e-68-o1720-sup1.cif]

##############################################################################
#                                                                            #
# This CIF contains the data in a paper accepted for publication in          #
# Acta Crystallographica Section E. It conforms to the requirements of       #
# Notes for Authors for Acta Crystallographica Section E, and has been       #
# peer reviewed under the auspices of the IUCr Commission on Journals.       #
#                                                                            #
# Full details of the Crystallographic Information File format               #
# are given in the paper "The Crystallographic Information File (CIF):       #
# a New Standard Archive File for Crystallography" by S. R. Hall, F. H.      #
# Allen and I. D. Brown [Acta Cryst. (1991), A47, 655-685].                  #
#                                                                            #
# The current version of the core CIF dictionary is obtainable from          #
# ftp://ftp.iucr.org/pub/cif_core.dic.                                       #
#                                                                            #
# Software is freely available for graphical display of the structure(s)     #
# in this CIF. For information consult the CIF software page                 #
# http://www.iucr.org/resources/cif/software.                                #
#                                                                            #
# This file may be used for bona fide research purposes within the           #
# scientific community so long as proper attribution is given to the journal # 
# article from which it was obtained.                                        #
#                                                                            #
##############################################################################
data_I
_audit_creation_method     'WinGX routine CIF_UPDATE'
_chemical_name_systematic
;
(<i>S</i>)-Alanine--(<i>S</i>)-2-phenoxypropionic acid (1/1)
;
_chemical_formula_moiety     'C3 H7 N O2, C9 H10 O3'
_chemical_formula_sum     'C12 H17 N O5'
_chemical_formula_iupac     'C3 H7 N O2, C9 H10 O3'
_chemical_formula_weight     255.27
_symmetry_cell_setting     monoclinic
_symmetry_space_group_name_H-M     'P 21'
_symmetry_space_group_name_Hall     'P 2yb'
loop_
    _symmetry_equiv_pos_as_xyz
    'x, y, z'
    '-x, y+1/2, -z'
_cell_length_a     5.227(5)
_cell_length_b     7.364(5)
_cell_length_c     17.493(5)
_cell_angle_alpha     90.000(5)
_cell_angle_beta     95.232(5)
_cell_angle_gamma     90.000(5)
_cell_volume     670.5(8)
_cell_formula_units_Z     2
_cell_measurement_reflns_used     3229
_cell_measurement_theta_min     2.3383
_cell_measurement_theta_max     28.5334
_cell_measurement_temperature     293(2)
_exptl_crystal_description     plate
_exptl_crystal_colour     colourless
_exptl_crystal_size_max     0.7
_exptl_crystal_size_mid     0.5
_exptl_crystal_size_min     0.3
_exptl_crystal_density_diffrn     1.264
_exptl_crystal_density_method     'not measured'
_exptl_crystal_F_000     272
_exptl_absorpt_coefficient_mu     0.099
_exptl_absorpt_correction_type     none
_exptl_special_details     ?
_diffrn_ambient_temperature     293(2)
_diffrn_radiation_type     MoK\a
_diffrn_radiation_wavelength     0.71069
_diffrn_radiation_source     'fine-focus sealed tube'
_diffrn_radiation_monochromator     graphite
_diffrn_measurement_device_type     'Bruker APEXII CCD area-detector'
_diffrn_measurement_method     'phi and omega scan'
_diffrn_detector_area_resol_mean     8.333
_diffrn_reflns_number     3872
_diffrn_reflns_av_R_equivalents     0.0206
_diffrn_reflns_theta_min     2.34
_diffrn_reflns_theta_max     28.53
_diffrn_reflns_theta_full     25
_diffrn_measured_fraction_theta_max     0.935
_diffrn_measured_fraction_theta_full     0.993
_diffrn_reflns_limit_h_min     -6
_diffrn_reflns_limit_h_max     5
_diffrn_reflns_limit_k_min     -9
_diffrn_reflns_limit_k_max     9
_diffrn_reflns_limit_l_min     -21
_diffrn_reflns_limit_l_max     23
_refine_special_details
;
Refinement of <i>F</i>^2^ against ALL reflections. The weighted <i>R</i>-factor
<i>wR</i> and goodness of fit <i>S</i> are based on <i>F</i>^2^, conventional
<i>R</i>-factors <i>R</i> are based on <i>F</i>, with <i>F</i> set to zero for
negative <i>F</i>^2^. The threshold expression of <i>F</i>^2^ >
\s(<i>F</i>^2^) is used only for calculating <i>R</i>-factors(gt) <i>etc</i>.
and is not relevant to the choice of reflections for refinement.
<i>R</i>-factors based on <i>F</i>^2^ are statistically about twice as large
as those based on <i>F</i>, and <i>R</i>- factors based on ALL data will be
even larger.
;
_reflns_number_total     2742
_reflns_number_gt     2698
_reflns_threshold_expression     I>2sigma(I)
_refine_ls_structure_factor_coef     Fsqd
_refine_ls_matrix_type     full
_refine_ls_R_factor_all     0.0298
_refine_ls_R_factor_gt     0.0294
_refine_ls_wR_factor_ref     0.0812
_refine_ls_goodness_of_fit_ref     1.059
_refine_ls_restrained_S_all     1.059
_refine_ls_number_reflns     2742
_refine_ls_number_parameters     171
_refine_ls_number_restraints     1
_refine_ls_hydrogen_treatment     mixed
_refine_ls_weighting_scheme     calc
_refine_ls_weighting_details
         'calc w=1/[\s^2^(Fo^2^)+(0.0452P)^2^+0.0566P] where P=(Fo^2^+2Fc^2^)/3'
_atom_sites_solution_hydrogens     geom
_atom_sites_solution_primary     direct
_atom_sites_solution_secondary     difmap
_refine_ls_shift/su_max     0
_refine_ls_shift/su_mean     0
_refine_diff_density_max     0.167
_refine_diff_density_min     -0.126
_refine_ls_extinction_method     'SHELXL97 (Sheldrick, 2008)'
_refine_ls_extinction_coef     0.160(9)
_refine_ls_abs_structure_details     'Flack (1983), 930 Friedel pairs'
_refine_ls_abs_structure_Flack     -0.4(8)
loop_
    _atom_type_symbol
    _atom_type_description
    _atom_type_scat_dispersion_real
    _atom_type_scat_dispersion_imag
    _atom_type_scat_source
    C C 0.0033 0.0016 'International Tables Vol C Tables 4.2.6.8 and 6.1.1.4'
    H H 0 0 'International Tables Vol C Tables 4.2.6.8 and 6.1.1.4'
    N N 0.0061 0.0033 'International Tables Vol C Tables 4.2.6.8 and 6.1.1.4'
    O O 0.0106 0.006 'International Tables Vol C Tables 4.2.6.8 and 6.1.1.4'
_computing_data_collection     'APEX2 (Bruker, 2009)'
_computing_cell_refinement     'SAINT (Bruker, 2009)'
_computing_data_reduction     'SAINT (Bruker, 2009)'
_computing_structure_solution     'SIR97 (Altomare <i>et al.</i>, 1999)'
_computing_structure_refinement     'SHELXL97 (Sheldrick, 2008)'
_computing_molecular_graphics
      '<i>Mercury</i> (Macrae <i>et al.</i>, 2008) and ORTEP-3 (Farrugia, 1997)'
_computing_publication_material
                            'WinGX (Farrugia, 1999) and publCIF (Westrip, 2010)'
loop_
    _atom_site_type_symbol
    _atom_site_label
    _atom_site_fract_x
    _atom_site_fract_y
    _atom_site_fract_z
    _atom_site_U_iso_or_equiv
    _atom_site_adp_type
    _atom_site_calc_flag
    _atom_site_refinement_flags
    _atom_site_occupancy
    _atom_site_disorder_assembly
    _atom_site_disorder_group
    C C1 0.2142(2) 0.91172(17) 0.27450(7) 0.0400(3) Uani d . 1 . .
    C C2 0.2315(3) 0.9885(2) 0.19397(8) 0.0489(3) Uani d . 1 . .
    H H2 0.4105 1.0177 0.1867 0.059 Uiso calc R 1 . .
    C C3 0.0685(5) 1.1604(3) 0.18625(12) 0.0785(6) Uani d . 1 . .
    H H3A 0.0795 1.2125 0.1363 0.118 Uiso calc R 1 . .
    H H3B 0.1306 1.2461 0.2249 0.118 Uiso calc R 1 . .
    H H3C -0.1071 1.1307 0.1926 0.118 Uiso calc R 1 . .
    C C4 0.2830(3) 0.7215(2) 0.12044(7) 0.0460(3) Uani d . 1 . .
    C C5 0.5113(3) 0.6774(3) 0.16181(8) 0.0531(3) Uani d . 1 . .
    H H5 0.5723 0.7466 0.2041 0.064 Uiso calc R 1 . .
    C C6 0.6486(4) 0.5288(3) 0.13974(10) 0.0688(5) Uani d . 1 . .
    H H6 0.8015 0.4971 0.168 0.083 Uiso calc R 1 . .
    C C7 0.5623(4) 0.4276(3) 0.07671(12) 0.0776(6) Uani d . 1 . .
    H H7 0.6572 0.3286 0.0622 0.093 Uiso calc R 1 . .
    C C8 0.3355(4) 0.4726(3) 0.03498(10) 0.0708(5) Uani d . 1 . .
    H H8 0.2773 0.4045 -0.0079 0.085 Uiso calc R 1 . .
    C C9 0.1955(3) 0.6180(2) 0.05671(8) 0.0572(4) Uani d . 1 . .
    H H9 0.0412 0.6477 0.0288 0.069 Uiso calc R 1 . .
    C C10 0.5537(2) 0.48177(15) 0.48456(7) 0.0332(2) Uani d . 1 . .
    C C11 0.6485(2) 0.55376(16) 0.41011(6) 0.0337(2) Uani d . 1 . .
    H H11 0.5119 0.6252 0.3823 0.04 Uiso calc R 1 . .
    C C12 0.7222(4) 0.3969(2) 0.35972(9) 0.0634(4) Uani d . 1 . .
    H H12A 0.7836 0.4441 0.3136 0.095 Uiso calc R 1 . .
    H H12B 0.5746 0.3217 0.3468 0.095 Uiso calc R 1 . .
    H H12C 0.855 0.3261 0.387 0.095 Uiso calc R 1 . .
    N N1 0.87704(17) 0.67096(13) 0.42842(5) 0.0322(2) Uani d . 1 . .
    H H1A 1.0014 0.6064 0.4537 0.048 Uiso calc R 1 . .
    H H1B 0.835 0.7636 0.4574 0.048 Uiso calc R 1 . .
    H H1C 0.9317 0.7131 0.3851 0.048 Uiso calc R 1 . .
    O O1 0.3772(2) 0.98974(17) 0.32449(6) 0.0594(3) Uani d . 1 . .
    O O2 0.0633(2) 0.79618(16) 0.28881(5) 0.0556(3) Uani d . 1 . .
    O O3 0.1324(2) 0.86666(16) 0.13631(5) 0.0543(3) Uani d . 1 . .
    O O4 0.72311(17) 0.45179(16) 0.53819(5) 0.0478(2) Uani d . 1 . .
    O O5 0.32016(16) 0.45273(15) 0.48470(6) 0.0505(3) Uani d . 1 . .
    H H1O 0.348(4) 0.961(4) 0.3808(13) 0.090(7) Uiso d . 1 . .
loop_
    _atom_site_aniso_label
    _atom_site_aniso_U_11
    _atom_site_aniso_U_22
    _atom_site_aniso_U_33
    _atom_site_aniso_U_12
    _atom_site_aniso_U_13
    _atom_site_aniso_U_23
    C1 0.0455(6) 0.0409(6) 0.0347(5) -0.0023(5) 0.0092(5) 0.0001(5)
    C2 0.0571(8) 0.0507(7) 0.0405(6) -0.0004(6) 0.0123(5) 0.0086(6)
    C3 0.1025(15) 0.0610(10) 0.0741(11) 0.0222(10) 0.0188(11) 0.0239(9)
    C4 0.0487(7) 0.0597(8) 0.0306(5) -0.0026(6) 0.0090(5) 0.0051(5)
    C5 0.0523(8) 0.0688(9) 0.0387(6) 0.0046(7) 0.0064(5) -0.0053(7)
    C6 0.0626(10) 0.0849(13) 0.0604(9) 0.0170(9) 0.0138(8) -0.0034(9)
    C7 0.0906(14) 0.0761(13) 0.0697(11) 0.0092(11) 0.0269(10) -0.0153(10)
    C8 0.0871(12) 0.0749(11) 0.0527(8) -0.0212(10) 0.0184(8) -0.0165(8)
    C9 0.0613(9) 0.0745(10) 0.0355(6) -0.0130(8) 0.0029(6) 0.0007(6)
    C10 0.0292(5) 0.0326(5) 0.0387(5) 0.0014(4) 0.0078(4) 0.0082(4)
    C11 0.0309(5) 0.0378(5) 0.0321(5) -0.0065(4) 0.0009(4) 0.0051(4)
    C12 0.0933(12) 0.0534(8) 0.0457(7) -0.0229(8) 0.0179(8) -0.0170(6)
    N1 0.0313(4) 0.0328(4) 0.0335(4) -0.0041(4) 0.0076(3) 0.0015(4)
    O1 0.0697(7) 0.0685(7) 0.0406(5) -0.0264(6) 0.0089(5) -0.0073(5)
    O2 0.0657(7) 0.0647(6) 0.0372(5) -0.0238(5) 0.0086(4) 0.0042(4)
    O3 0.0563(6) 0.0709(7) 0.0348(4) 0.0084(5) -0.0010(4) 0.0028(4)
    O4 0.0364(4) 0.0718(7) 0.0358(4) 0.0054(4) 0.0060(3) 0.0173(5)
    O5 0.0288(4) 0.0571(5) 0.0663(6) -0.0030(4) 0.0082(4) 0.0240(5)
_geom_special_details
;
All e.s.d.'s (except the e.s.d. in the dihedral angle between two l.s. planes)
are estimated using the full covariance matrix. The cell e.s.d.'s are taken
into account individually in the estimation of e.s.d.'s in distances, angles
and torsion angles; correlations between e.s.d.'s in cell parameters are only
used when they are defined by crystal symmetry. An approximate (isotropic)
treatment of cell e.s.d.'s is used for estimating e.s.d.'s involving l.s.
planes.
;
loop_
    _geom_bond_atom_site_label_1
    _geom_bond_atom_site_label_2
    _geom_bond_site_symmetry_2
    _geom_bond_distance
    _geom_bond_publ_flag
    C1 O2 . 1.2019(17) ?
    C1 O1 . 1.2980(18) ?
    C1 C2 . 1.5281(17) ?
    C2 O3 . 1.4124(19) ?
    C2 C3 . 1.525(3) ?
    C2 H2 . 0.98 ?
    C3 H3A . 0.96 ?
    C3 H3B . 0.96 ?
    C3 H3C . 0.96 ?
    C4 O3 . 1.3708(19) ?
    C4 C5 . 1.377(2) ?
    C4 C9 . 1.393(2) ?
    C5 C6 . 1.383(3) ?
    C5 H5 . 0.93 ?
    C6 C7 . 1.373(3) ?
    C6 H6 . 0.93 ?
    C7 C8 . 1.375(3) ?
    C7 H7 . 0.93 ?
    C8 C9 . 1.370(3) ?
    C8 H8 . 0.93 ?
    C9 H9 . 0.93 ?
    C10 O5 . 1.2398(18) ?
    C10 O4 . 1.2494(16) ?
    C10 C11 . 1.5298(15) ?
    C11 N1 . 1.4848(17) ?
    C11 C12 . 1.524(2) ?
    C11 H11 . 0.98 ?
    C12 H12A . 0.96 ?
    C12 H12B . 0.96 ?
    C12 H12C . 0.96 ?
    N1 H1A . 0.89 ?
    N1 H1B . 0.89 ?
    N1 H1C . 0.89 ?
    O1 H1O . 1.03(2) ?
loop_
    _geom_angle_atom_site_label_1
    _geom_angle_atom_site_label_2
    _geom_angle_atom_site_label_3
    _geom_angle_site_symmetry_1
    _geom_angle_site_symmetry_3
    _geom_angle
    _geom_angle_publ_flag
    O2 C1 O1 . . 125.16(12) ?
    O2 C1 C2 . . 123.29(12) ?
    O1 C1 C2 . . 111.53(12) ?
    O3 C2 C3 . . 107.36(15) ?
    O3 C2 C1 . . 112.01(12) ?
    C3 C2 C1 . . 108.02(12) ?
    O3 C2 H2 . . 109.8 ?
    C3 C2 H2 . . 109.8 ?
    C1 C2 H2 . . 109.8 ?
    C2 C3 H3A . . 109.5 ?
    C2 C3 H3B . . 109.5 ?
    H3A C3 H3B . . 109.5 ?
    C2 C3 H3C . . 109.5 ?
    H3A C3 H3C . . 109.5 ?
    H3B C3 H3C . . 109.5 ?
    O3 C4 C5 . . 124.33(13) ?
    O3 C4 C9 . . 115.83(14) ?
    C5 C4 C9 . . 119.82(15) ?
    C4 C5 C6 . . 119.16(15) ?
    C4 C5 H5 . . 120.4 ?
    C6 C5 H5 . . 120.4 ?
    C7 C6 C5 . . 120.85(19) ?
    C7 C6 H6 . . 119.6 ?
    C5 C6 H6 . . 119.6 ?
    C6 C7 C8 . . 120.01(19) ?
    C6 C7 H7 . . 120 ?
    C8 C7 H7 . . 120 ?
    C9 C8 C7 . . 119.85(17) ?
    C9 C8 H8 . . 120.1 ?
    C7 C8 H8 . . 120.1 ?
    C8 C9 C4 . . 120.31(18) ?
    C8 C9 H9 . . 119.8 ?
    C4 C9 H9 . . 119.8 ?
    O5 C10 O4 . . 126.77(11) ?
    O5 C10 C11 . . 117.18(11) ?
    O4 C10 C11 . . 115.99(10) ?
    N1 C11 C12 . . 108.94(11) ?
    N1 C11 C10 . . 109.53(9) ?
    C12 C11 C10 . . 110.39(11) ?
    N1 C11 H11 . . 109.3 ?
    C12 C11 H11 . . 109.3 ?
    C10 C11 H11 . . 109.3 ?
    C11 C12 H12A . . 109.5 ?
    C11 C12 H12B . . 109.5 ?
    H12A C12 H12B . . 109.5 ?
    C11 C12 H12C . . 109.5 ?
    H12A C12 H12C . . 109.5 ?
    H12B C12 H12C . . 109.5 ?
    C11 N1 H1A . . 109.5 ?
    C11 N1 H1B . . 109.5 ?
    H1A N1 H1B . . 109.5 ?
    C11 N1 H1C . . 109.5 ?
    H1A N1 H1C . . 109.5 ?
    H1B N1 H1C . . 109.5 ?
    C1 O1 H1O . . 114.0(14) ?
    C4 O3 C2 . . 117.36(12) ?
loop_
    _geom_hbond_atom_site_label_D
    _geom_hbond_atom_site_label_H
    _geom_hbond_atom_site_label_A
    _geom_hbond_site_symmetry_A
    _geom_hbond_distance_DH
    _geom_hbond_distance_HA
    _geom_hbond_distance_DA
    _geom_hbond_angle_DHA
    N1 H1A O5 1_655 0.89 2.05 2.916(3) 165
    N1 H1B O5 2_656 0.89 1.94 2.822(3) 170
    N1 H1C O2 1_655 0.89 1.97 2.863(3) 177
    O1 H1O O4 2_656 1.03(2) 1.50(2) 2.521(3) 169(2)
_iucr_refine_instructions_details
;
TITL II in P2(1)
CELL  0.71069   5.2270   7.3640  17.4930   90.000   95.232   90.000
ZERR     2.00   0.0050   0.0050   0.0050    0.005    0.005    0.005
LATT  -1
SYMM  - X, 1/2 + Y, - Z
SFAC  C    H    N    O
UNIT  24   34   2    10
MERG   2
FMAP   2
PLAN   25
ACTA    50.00
HTAB    2.00000
BOND   $H
LIST   4
L.S.  10
WGHT    0.045200    0.056600
EXTI    0.159942
FVAR       0.61197
C1    1    0.214203    0.911716    0.274500    11.00000    0.04549    0.04088 =
         0.03465    0.00014    0.00916   -0.00234
C2    1    0.231459    0.988463    0.193973    11.00000    0.05707    0.05068 =
         0.04049    0.00863    0.01235   -0.00037
AFIX  13
H2    2    0.410521    1.017672    0.186671    11.00000   -1.20000
AFIX   0
C3    1    0.068495    1.160352    0.186246    11.00000    0.10249    0.06099 =
         0.07409    0.02387    0.01878    0.02222
AFIX 137
H3A   2    0.079453    1.212474    0.136349    11.00000   -1.50000
H3B   2    0.130584    1.246099    0.224917    11.00000   -1.50000
H3C   2   -0.107149    1.130701    0.192609    11.00000   -1.50000
AFIX   0
C4    1    0.283043    0.721549    0.120442    11.00000    0.04869    0.05974 =
         0.03061    0.00510    0.00901   -0.00260
C5    1    0.511272    0.677378    0.161812    11.00000    0.05234    0.06880 =
         0.03867   -0.00527    0.00641    0.00457
AFIX  43
H5    2    0.572291    0.746582    0.204071    11.00000   -1.20000
AFIX   0
C6    1    0.648636    0.528825    0.139740    11.00000    0.06257    0.08486 =
         0.06037   -0.00344    0.01378    0.01704
AFIX  43
H6    2    0.801491    0.497062    0.167965    11.00000   -1.20000
AFIX   0
C7    1    0.562288    0.427639    0.076707    11.00000    0.09056    0.07609 =
         0.06966   -0.01529    0.02690    0.00919
AFIX  43
H7    2    0.657210    0.328626    0.062226    11.00000   -1.20000
AFIX   0
C8    1    0.335527    0.472629    0.034982    11.00000    0.08714    0.07494 =
         0.05266   -0.01646    0.01845   -0.02121
AFIX  43
H8    2    0.277312    0.404541   -0.007893    11.00000   -1.20000
AFIX   0
C9    1    0.195456    0.618030    0.056708    11.00000    0.06130    0.07449 =
         0.03554    0.00073    0.00288   -0.01297
AFIX  43
H9    2    0.041200    0.647742    0.028774    11.00000   -1.20000
AFIX   0
C10   1    0.553746    0.481769    0.484560    11.00000    0.02923    0.03259 =
         0.03874    0.00825    0.00783    0.00143
C11   1    0.648516    0.553760    0.410106    11.00000    0.03089    0.03778 =
         0.03209    0.00511    0.00092   -0.00649
AFIX  13
H11   2    0.511850    0.625176    0.382280    11.00000   -1.20000
AFIX   0
C12   1    0.722245    0.396908    0.359722    11.00000    0.09331    0.05342 =
         0.04570   -0.01700    0.01787   -0.02290
AFIX 137
H12A  2    0.783595    0.444079    0.313601    11.00000   -1.50000
H12B  2    0.574583    0.321734    0.346772    11.00000   -1.50000
H12C  2    0.855011    0.326082    0.387047    11.00000   -1.50000
AFIX   0
N1    3    0.877040    0.670958    0.428417    11.00000    0.03131    0.03281 =
         0.03347    0.00155    0.00762   -0.00407
AFIX 137
H1A   2    1.001402    0.606364    0.453708    11.00000   -1.50000
H1B   2    0.835030    0.763641    0.457438    11.00000   -1.50000
H1C   2    0.931672    0.713121    0.385081    11.00000   -1.50000
AFIX   0
O1    4    0.377203    0.989742    0.324492    11.00000    0.06966    0.06846 =
         0.04064   -0.00733    0.00888   -0.02643
O2    4    0.063315    0.796184    0.288814    11.00000    0.06570    0.06473 =
         0.03717    0.00416    0.00857   -0.02381
O3    4    0.132371    0.866664    0.136313    11.00000    0.05635    0.07094 =
         0.03478    0.00284   -0.00096    0.00836
O4    4    0.723108    0.451794    0.538185    11.00000    0.03639    0.07178 =
         0.03581    0.01735    0.00599    0.00543
O5    4    0.320158    0.452728    0.484697    11.00000    0.02882    0.05708 =
         0.06627    0.02396    0.00818   -0.00302
H1O   2    0.347555    0.961356    0.380753    11.00000    0.08963
HKLF    4
REM  II in P2(1)
REM R1 =  0.0294 for   2698 Fo > 4sig(Fo)  and  0.0298 for all   2742 data
REM    171 parameters refined using      1 restraints
END
WGHT      0.0448      0.0572
REM Highest difference peak  0.167,  deepest hole -0.126,  1-sigma level  0.032
Q1    1   0.6076  0.5224  0.4486  11.00000  0.05    0.17
Q2    1   0.2469  1.0570  0.3283  11.00000  0.05    0.15
Q3    1   0.2217  0.9466  0.2320  11.00000  0.05    0.15
Q4    1  -0.0050  0.8986  0.2964  11.00000  0.05    0.15
Q5    1   0.3466  0.6634  0.1539  11.00000  0.05    0.14
Q6    1   0.2069  0.5479  0.4687  11.00000  0.05    0.12
Q7    1   0.2230  0.4957  0.0566  11.00000  0.05    0.12
Q8    1   0.2652  0.6898  0.0848  11.00000  0.05    0.12
Q9    1   0.7911  0.9223  0.2357  11.00000  0.05    0.11
Q10   1   0.2526  0.5193  0.4410  11.00000  0.05    0.11
Q11   1   0.7080  0.4628  0.3965  11.00000  0.05    0.11
Q12   1   0.5229  0.6769  0.4143  11.00000  0.05    0.11
Q13   1   0.9753  0.4839  0.5079  11.00000  0.05    0.11
Q14   1   0.7634  0.5956  0.4201  11.00000  0.05    0.10
Q15   1   0.4279  0.7358  0.1257  11.00000  0.05    0.10
Q16   1   0.1148  0.4850  0.4792  11.00000  0.05    0.10
Q17   1   0.6496  0.5431  0.5371  11.00000  0.05    0.10
Q18   1   0.4063  0.4119  0.0673  11.00000  0.05    0.09
Q19   1   0.6087  0.4612  0.3694  11.00000  0.05    0.09
Q20   1   1.0195  0.5720  0.4176  11.00000  0.05    0.09
Q21   1   1.2761  0.6824  0.4475  11.00000  0.05    0.08
Q22   1   0.7005  0.8809  0.2922  11.00000  0.05    0.08
Q23   1   0.2362  0.7901  0.1310  11.00000  0.05    0.08
Q24   1   0.5717  0.8815  0.1871  11.00000  0.05    0.08
Q25   1   0.5295  0.4485  0.1342  11.00000  0.05    0.08
;
data_global
_journal_date_recd_electronic     2012-04-04
_journal_date_accepted     2012-05-08
_journal_name_full     'Acta Crystallographica, Section E'
_journal_year     2012
_journal_volume     68
_journal_issue      6
_journal_page_first     o1720
_journal_page_last     o1720
_journal_paper_category     QO
_journal_paper_doi     10.1107/S1600536812020727
_journal_coeditor_code     DS2190
_publ_contact_author_name     'Kiichi Amimoto'
_publ_contact_author_address
;
Department of Science Education
Graduate School of Education
Hiroshima University
1-1-1 Kagamiyama
Higashi-Hiroshima
Hiroshima
Japan
;
_publ_contact_author_email     'kamimo@hiroshima-u.ac.jp'
_publ_contact_author_fax     '+81 82 424 7091'
_publ_contact_author_phone     '+81 82 424 7091'
_publ_section_title
;
(<i>S</i>)-Alanine--(<i>S</i>)-2-phenoxypropionic acid (1/1)
;
loop_
    _publ_author_name
    _publ_author_footnote
    _publ_author_address
    'Amimoto, Kiichi' .
;
Department of Science Education
Graduate School of Education
Hiroshima University
1-1-1 Kagamiyama
Higashi-Hiroshima
Hiroshima
Japan
;
    'Nishioka, Yuma' .
;
Department of Science Education
Graduate School of Education
Hiroshima University
1-1-1 Kagamiyama
Higashi-Hiroshima
Hiroshima
Japan
;
