# Supplementary material for: (S)-Alanine–(S)-2-phen­oxy­propionic acid (1/1)
Source: Acta Crystallogr Sect E Struct Rep Online. 2012 May 16;68(Pt 6):o1720. doi: 10.1107/S1600536812020727 (PMC3379311; doi:10.1107/S1600536812020727)
Supplement: Supplementary file 2 [file e-68-o1720-Isup2.hkl]

# 
# h,k,l, Fc-squared, Fo-squared, sigma(Fo-squared) and status flag 
# 
data_I
_shelx_title ' I in P2(1)' 
_shelx_refln_list_code          4 
_shelx_F_calc_maximum       60.91 
_exptl_crystal_F_000       272.00 
_reflns_d_resolution_high  0.7440 
 
loop_ 
 _symmetry_equiv_pos_as_xyz 
 'x, y, z' 
 '-x, y+1/2, -z' 
 
_cell_length_a     5.2270 
_cell_length_b     7.3640 
_cell_length_c    17.4930 
_cell_angle_alpha  90.000 
_cell_angle_beta   95.232 
_cell_angle_gamma  90.000 
 
_shelx_F_squared_multiplier     1.000 
 
loop_ 
 _refln_index_h 
 _refln_index_k 
 _refln_index_l 
 _refln_F_squared_calc 
 _refln_F_squared_meas 
 _refln_F_squared_sigma 
 _refln_observed_status 
   1  -9   0        0.44        0.67      0.13 o 
   2  -9   0        1.18        1.20      0.13 o 
   1  -8   0        9.25        9.16      0.32 o 
   2  -8   0        0.83        0.75      0.11 o 
   3  -8   0        2.80        2.86      0.19 o 
   1  -7   0       45.53       43.18      1.10 o 
   2  -7   0        1.57        1.74      0.13 o 
   3  -7   0        1.02        0.77      0.11 o 
   4  -7   0        4.84        5.66      0.27 o 
   0  -6   0       64.69       66.39      1.58 o 
   1  -6   0        3.34        2.80      0.13 o 
   2  -6   0       34.92       34.10      0.88 o 
   3  -6   0        5.11        6.04      0.24 o 
   4  -6   0        6.73        6.20      0.27 o 
   5  -6   0        1.04        1.87      0.19 o 
   1  -5   0        8.29        7.69      0.24 o 
   2  -5   0       23.23       21.90      0.56 o 
   3  -5   0       56.83       59.47      1.42 o 
   4  -5   0       11.41       12.18      0.40 o 
   5  -5   0       28.89       30.95      0.83 o 
   1  -4   0      369.31      394.88     10.69 o 
   2  -4   0       60.23       61.89      1.47 o 
   3  -4   0      106.18      104.05      2.44 o 
   4  -4   0        9.91       10.39      0.35 o 
   5  -4   0       12.30       11.86      0.40 o 
   6  -4   0        0.75        1.12      0.16 o 
   1  -3   0      118.39      114.90      2.58 o 
   2  -3   0      641.98      624.94     17.21 o 
   3  -3   0       70.94       73.43      1.80 o 
   4  -3   0      148.88      140.99      3.66 o 
   0  -2   0     2431.56     2469.98     60.24 o 
   1  -2   0     2124.06     1856.21    107.55 o 
   2  -2   0      728.49      700.69     19.25 o 
   3  -2   0      243.05      241.19      6.10 o 
   4  -2   0        6.01        5.26      0.27 o 
   5  -2   0        7.59        9.11      0.37 o 
   6  -2   0        3.62        3.90      0.27 o 
   1  -1   0     3702.05     3152.25     84.71 o 
   3  -1   0      136.39      137.07      3.48 o 
   4  -1   0       23.23       23.60      0.49 o 
   5  -1   0       31.20       30.78      0.94 o 
   6  -1   0        0.39        0.61      0.16 o 
   1   0   0      321.25      309.28      8.39 o 
   2   0   0      550.86      565.55     15.13 o 
   3   0   0       61.00       64.12      1.64 o 
   4   0   0       10.27       10.61      0.35 o 
   5   0   0       37.11       30.92      0.96 o 
   6   0   0        1.31        1.39      0.21 o 
   1   1   0     3702.47     3430.93    108.64 o 
   2   1   0       70.47       74.90      1.34 o 
   3   1   0      136.64      135.75      2.41 o 
   4   1   0       23.19       24.25      0.70 o 
   6   1   0        0.39        0.40      0.16 o 
   0   2   0     2433.73     2735.16     66.47 o 
   1   2   0     2122.94     1777.57     46.57 o 
   2   2   0      728.05      719.85     25.61 o 
   3   2   0      243.11      242.01      4.26 o 
   4   2   0        6.01        6.12      0.27 o 
   5   2   0        7.56        8.81      0.37 o 
   6   2   0        3.64        3.20      0.27 o 
   1   3   0      118.50      112.98      2.03 o 
   2   3   0      642.40      658.75     16.82 o 
   3   3   0       70.95       72.53      1.33 o 
   4   3   0      148.86      145.61      3.68 o 
   5   3   0       24.24       23.25      0.75 o 
   6   3   0        4.26        4.01      0.29 o 
   0   4   0      872.00      866.85     21.54 o 
   1   4   0      369.59      380.23      6.84 o 
   2   4   0       60.30       62.45      1.16 o 
   3   4   0      106.40      104.69      1.90 o 
   4   4   0        9.89        9.78      0.40 o 
   5   4   0       12.31       11.19      0.45 o 
   6   4   0        0.75        1.17      0.21 o 
   1   5   0        8.29        7.34      0.23 o 
   2   5   0       23.25       21.37      0.45 o 
   3   5   0       56.82       58.98      1.61 o 
   4   5   0       11.45       12.50      0.48 o 
   5   5   0       28.89       29.32      0.96 o 
   6   5   0        4.15        3.28      0.27 o 
   0   6   0       64.77       66.39      1.74 o 
   1   6   0        3.33        2.74      0.12 o 
   2   6   0       34.87       35.20      0.70 o 
   3   6   0        5.06        6.54      0.32 o 
   4   6   0        6.73        6.30      0.32 o 
   5   6   0        1.05        1.50      0.21 o 
   1   7   0       45.58       44.74      0.87 o 
   2   7   0        1.56        1.75      0.12 o 
   3   7   0        1.01        0.96      0.16 o 
   4   7   0        4.84        6.04      0.35 o 
   0   8   0        2.55        3.23      0.24 o 
   1   8   0        9.24        9.51      0.27 o 
   2   8   0        0.84        0.75      0.16 o 
   3   8   0        2.80        2.70      0.27 o 
   1   9   0        0.44        0.80      0.11 o 
   2   9   0        1.18        1.42      0.21 o 
  -1  -9   1        0.73        0.40      0.11 o 
   2  -9   1        1.36        1.55      0.16 o 
  -3  -8   1        2.09        2.46      0.19 o 
  -2  -8   1       26.53       26.84      0.72 o 
  -1  -8   1       26.54       25.10      0.67 o 
   1  -8   1        0.81        0.91      0.13 o 
   2  -8   1        3.58        3.98      0.21 o 
   3  -8   1        0.73        0.48      0.13 o 
  -4  -7   1        8.59        8.89      0.32 o 
  -3  -7   1       15.04       14.83      0.45 o 
  -2  -7   1        3.41        2.70      0.16 o 
  -1  -7   1       11.77       12.16      0.37 o 
   1  -7   1        1.84        2.46      0.16 o 
   2  -7   1        4.00        3.34      0.19 o 
   3  -7   1        0.94        0.67      0.11 o 
   4  -7   1        4.94        4.94      0.24 o 
  -5  -6   1        6.38        6.30      0.29 o 
  -4  -6   1        5.95        6.06      0.24 o 
  -3  -6   1       18.16       18.06      0.51 o 
  -2  -6   1       29.11       30.35      0.78 o 
  -1  -6   1       27.64       25.64      0.67 o 
   0  -6   1       23.55       22.54      0.42 o 
   1  -6   1        2.44        2.75      0.13 o 
   2  -6   1        2.99        2.91      0.16 o 
   3  -6   1        5.86        5.74      0.24 o 
   4  -6   1        6.92        6.78      0.27 o 
   5  -6   1        3.19        4.11      0.24 o 
  -5  -5   1        4.25        4.49      0.24 o 
  -4  -5   1        4.57        5.13      0.24 o 
  -3  -5   1      103.27      101.00      2.33 o 
  -2  -5   1        4.63        4.70      0.19 o 
  -1  -5   1       13.32       15.90      0.43 o 
   0  -5   1       32.49       29.90      0.51 o 
   1  -5   1       11.76       13.31      0.37 o 
   2  -5   1       79.36       82.81      1.96 o 
   3  -5   1        3.32        3.61      0.16 o 
   4  -5   1        9.05        7.67      0.29 o 
   5  -5   1        0.03        0.37      0.11 o 
  -6  -4   1        3.32        3.77      0.24 o 
  -5  -4   1        3.53        4.09      0.21 o 
  -4  -4   1        7.26        8.84      0.32 o 
  -3  -4   1       29.97       30.44      0.78 o 
  -2  -4   1       79.27       74.65      1.26 o 
  -1  -4   1       62.91       69.51      1.18 o 
   0  -4   1      143.07      146.28      2.29 o 
   1  -4   1       82.57       88.44      2.04 o 
   2  -4   1      188.70      186.58      4.35 o 
   3  -4   1       34.42       32.64      0.83 o 
   4  -4   1        1.70        1.09      0.13 o 
   5  -4   1       15.70       18.30      0.53 o 
   6  -4   1        0.64        0.91      0.16 o 
  -4  -3   1        2.10        1.90      0.16 o 
  -3  -3   1       81.48       74.21      1.29 o 
  -2  -3   1      308.36      324.97      5.88 o 
  -1  -3   1      361.96      358.26      6.18 o 
   0  -3   1       14.74       14.42      0.25 o 
   1  -3   1      239.61      253.80      4.30 o 
   2  -3   1       19.84       19.37      0.37 o 
   3  -3   1       43.18       43.10      1.38 o 
   4  -3   1       27.55       28.77      1.31 o 
   6  -3   1        4.98        5.13      0.27 o 
  -6  -2   1        0.03        0.03      0.13 o 
  -5  -2   1       11.72       10.95      0.43 o 
  -4  -2   1      161.92      159.13      4.12 o 
  -3  -2   1      175.21      196.12      4.94 o 
  -2  -2   1      325.61      320.09      8.18 o 
  -1  -2   1      722.17      623.91     16.50 o 
   0  -2   1      658.85      696.36      9.97 o 
   1  -2   1      222.59      208.57      3.83 o 
   2  -2   1      172.32      172.28      2.92 o 
   3  -2   1      101.25      107.18      2.74 o 
   4  -2   1       60.26       54.94      1.47 o 
   5  -2   1       11.91       12.13      0.45 o 
   6  -2   1        1.17        1.09      0.19 o 
  -6  -1   1       11.22       10.55      0.45 o 
  -5  -1   1       33.43       33.75      0.99 o 
  -4  -1   1        0.37        0.24      0.11 o 
  -3  -1   1       75.16       75.21      1.36 o 
  -2  -1   1      148.92      157.93      3.93 o 
  -1  -1   1     2012.75     1800.96     49.61 o 
   0  -1   1     1479.69     1536.35     25.63 o 
   4  -1   1        6.41        6.46      0.24 o 
   5  -1   1       30.70       27.35      0.88 o 
   6  -1   1        2.96        3.15      0.27 o 
  -6   0   1        2.76        4.54      0.29 o 
  -5   0   1       55.26       55.46      1.58 o 
  -4   0   1       13.76       12.66      0.30 o 
  -3   0   1      152.84      196.62      4.35 o 
  -2   0   1      612.68      640.20     17.18 o 
  -1   0   1     1529.16     1449.20     26.41 o 
   1   0   1      642.79      625.33     16.44 o 
   2   0   1      123.25      117.60      2.95 o 
   3   0   1      120.72      121.10      3.04 o 
   4   0   1        0.00        0.13      0.08 o 
   6   0   1        2.71        2.88      0.27 o 
  -6   1   1       11.22       10.90      0.48 o 
  -5   1   1       33.44       32.49      1.02 o 
  -4   1   1        0.38        0.43      0.08 o 
  -3   1   1       75.22       74.14      1.91 o 
  -2   1   1      148.87      154.42      2.80 o 
  -1   1   1     2013.92     2004.23     48.04 o 
   0   1   1     1478.29     1630.99     39.96 o 
   1   1   1      463.52      449.82      8.69 o 
   2   1   1       99.84       98.12      1.74 o 
   3   1   1        5.56        6.76      0.16 o 
   4   1   1        6.37        6.57      0.27 o 
   5   1   1       30.61       28.85      0.83 o 
   6   1   1        2.97        3.42      0.29 o 
  -6   2   1        0.03       -0.08      0.13 o 
  -5   2   1       11.74       11.26      0.75 o 
  -4   2   1      161.95      161.53      4.07 o 
  -3   2   1      175.34      194.85      3.46 o 
  -2   2   1      325.56      330.01      5.99 o 
  -1   2   1      722.70      630.86     39.74 o 
   0   2   1      658.50      695.98     13.05 o 
   1   2   1      222.62      217.05      3.75 o 
   2   2   1      172.03      172.29      3.05 o 
   3   2   1      101.25      106.06      1.91 o 
   4   2   1       60.22       53.75      1.00 o 
   5   2   1       11.88       12.08      0.45 o 
   6   2   1        1.17        0.67      0.16 o 
  -6   3   1        1.25        0.80      0.19 o 
  -5   3   1       45.90       44.66      0.99 o 
  -4   3   1        2.08        2.27      0.19 o 
  -3   3   1       81.54       73.35      1.35 o 
  -2   3   1      308.42      326.13      5.73 o 
  -1   3   1      362.35      361.31      6.32 o 
   0   3   1       14.76       13.36      0.28 o 
   1   3   1      239.57      255.56      5.59 o 
   2   3   1       19.77       19.76      0.40 o 
   3   3   1       43.15       43.74      0.81 o 
   4   3   1       27.59       29.01      0.86 o 
   5   3   1        4.46        4.75      0.29 o 
  -6   4   1        3.32        3.31      0.29 o 
  -5   4   1        3.53        3.87      0.19 o 
  -4   4   1        7.24        8.36      0.37 o 
  -3   4   1       29.93       29.61      0.88 o 
  -2   4   1       79.25       71.76      1.34 o 
  -1   4   1       62.89       68.73      2.74 o 
   0   4   1      143.25      136.88      2.56 o 
   1   4   1       82.50       88.07      1.60 o 
   2   4   1      188.45      190.67      4.21 o 
   3   4   1       34.46       33.02      0.65 o 
   4   4   1        1.69        0.85      0.16 o 
   5   4   1       15.66       18.25      0.64 o 
   6   4   1        0.64        0.72      0.19 o 
  -5   5   1        4.26        4.22      0.25 o 
  -4   5   1        4.57        4.43      0.27 o 
  -3   5   1      103.18       96.98      2.60 o 
  -2   5   1        4.61        4.58      0.24 o 
  -1   5   1       13.28       16.03      0.48 o 
   0   5   1       32.40       29.27      0.59 o 
   1   5   1       11.73       13.03      0.29 o 
   2   5   1       79.35       82.91      1.52 o 
   3   5   1        3.30        3.69      0.51 o 
   4   5   1        9.05        7.96      0.37 o 
   5   5   1        0.03        0.43      0.16 o 
   6   5   1        2.07        2.00      0.24 o 
  -5   6   1        6.38        6.59      0.26 o 
  -4   6   1        5.97        5.64      0.32 o 
  -3   6   1       18.14       17.64      0.61 o 
  -2   6   1       29.04       30.93      0.74 o 
  -1   6   1       27.65       26.19      0.54 o 
   0   6   1       23.55       22.15      0.47 o 
   1   6   1        2.44        2.36      0.12 o 
   2   6   1        2.98        3.40      0.47 o 
   3   6   1        5.83        6.09      0.29 o 
   4   6   1        6.93        6.30      0.35 o 
   5   6   1        3.19        4.03      0.29 o 
  -4   7   1        8.59        9.35      0.43 o 
  -3   7   1       15.04       15.07      0.56 o 
  -2   7   1        3.39        2.35      0.21 o 
  -1   7   1       11.76       12.28      0.31 o 
   0   7   1       14.47       14.92      0.36 o 
   1   7   1        1.83        2.23      0.41 o 
   2   7   1        3.99        3.58      0.16 o 
   3   7   1        0.94        0.93      0.16 o 
   4   7   1        4.96        5.21      0.32 o 
  -3   8   1        2.08        2.70      0.24 o 
  -2   8   1       26.49       25.87      0.83 o 
  -1   8   1       26.55       25.73      0.61 o 
   0   8   1        8.12        8.84      0.26 o 
   1   8   1        0.81        0.83      0.24 o 
   2   8   1        3.56        3.79      0.27 o 
   3   8   1        0.72        0.24      0.16 o 
  -2   9   1        3.63        3.26      0.27 o 
  -1   9   1        0.73        0.93      0.19 o 
   0   9   1        2.62        2.96      0.20 o 
   1   9   1        1.25        1.57      0.29 o 
   2   9   1        1.35        1.50      0.21 o 
  -1  -9   2        1.31        1.28      0.16 o 
   2  -9   2        0.75        0.91      0.13 o 
  -3  -8   2        8.85        9.51      0.35 o 
  -2  -8   2       11.30       10.79      0.37 o 
  -1  -8   2        2.29        1.90      0.13 o 
   1  -8   2        0.98        0.83      0.11 o 
   2  -8   2        0.98        1.07      0.13 o 
   3  -8   2        1.43        1.92      0.16 o 
  -4  -7   2       16.30       17.34      0.51 o 
  -3  -7   2       13.35       12.29      0.40 o 
  -2  -7   2        4.85        3.74      0.19 o 
  -1  -7   2       11.59       10.69      0.35 o 
   0  -7   2       32.75       29.50      0.75 o 
   1  -7   2       18.18       17.93      0.51 o 
   2  -7   2        7.08        6.22      0.24 o 
   3  -7   2        3.17        2.64      0.16 o 
   4  -7   2        0.76        1.28      0.13 o 
  -5  -6   2        0.25        0.45      0.13 o 
  -4  -6   2        3.03        2.70      0.19 o 
  -3  -6   2        3.17        2.94      0.16 o 
  -2  -6   2       40.52       38.04      0.94 o 
  -1  -6   2      102.92       93.72      2.20 o 
   0  -6   2       30.11       27.41      0.70 o 
   1  -6   2        0.65        0.48      0.08 o 
   2  -6   2       54.31       54.48      1.31 o 
   3  -6   2       21.36       22.58      0.61 o 
   4  -6   2        7.94        8.73      0.32 o 
   5  -6   2        2.63        3.39      0.21 o 
  -5  -5   2       11.32       11.27      0.40 o 
  -4  -5   2       30.39       29.12      0.78 o 
  -3  -5   2       12.05       11.94      0.35 o 
  -2  -5   2        7.65        7.91      0.27 o 
  -1  -5   2       80.79       81.83      1.93 o 
   0  -5   2       77.98       76.87      1.27 o 
   1  -5   2       10.16        9.81      0.29 o 
   2  -5   2        9.53        9.59      0.29 o 
   3  -5   2       44.19       39.07      0.99 o 
   4  -5   2       15.07       16.03      0.45 o 
   5  -5   2        3.93        4.09      0.21 o 
  -6  -4   2        1.01        1.09      0.16 o 
  -5  -4   2       16.01       16.70      0.51 o 
  -4  -4   2        6.77        6.81      0.27 o 
  -3  -4   2       49.67       43.32      1.07 o 
  -2  -4   2       66.06       68.31      1.70 o 
  -1  -4   2      193.78      210.27      5.12 o 
   0  -4   2      184.48      186.39      2.97 o 
   1  -4   2       23.65       22.71      0.56 o 
   2  -4   2       72.94       73.84      1.74 o 
   3  -4   2       65.71       64.68      1.53 o 
   4  -4   2       19.54       20.15      0.56 o 
   5  -4   2       24.42       24.05      0.67 o 
   6  -4   2        1.65        1.63      0.19 o 
  -5  -3   2       32.83       32.86      0.96 o 
  -4  -3   2      110.16      103.57      2.68 o 
  -3  -3   2       60.36       64.58      1.12 o 
  -2  -3   2      110.62      115.19      1.95 o 
  -1  -3   2      393.60      399.05      6.95 o 
   0  -3   2      294.63      290.04      4.02 o 
   1  -3   2      232.73      233.09      5.37 o 
   2  -3   2       63.94       58.93      1.02 o 
   3  -3   2        6.30        7.07      0.20 o 
   4  -3   2       34.33       30.81      0.78 o 
   5  -3   2       35.94       34.60      0.91 o 
   6  -3   2        1.26        1.63      0.16 o 
  -6  -2   2        4.90        5.15      0.29 o 
  -5  -2   2       31.95       32.92      0.96 o 
  -4  -2   2        0.18        0.27      0.11 o 
  -3  -2   2       61.56       65.20      1.72 o 
  -2  -2   2      101.62       95.91      2.48 o 
  -1  -2   2     1346.56     1243.57     46.07 o 
   0  -2   2      838.64      887.10     18.04 o 
   1  -2   2      213.65      210.11      4.89 o 
   2  -2   2        1.05        1.04      0.08 o 
   4  -2   2       19.38       15.98      0.53 o 
   5  -2   2       38.04       36.11      1.07 o 
  -6  -1   2       19.33       21.22      0.75 o 
  -5  -1   2       36.87       36.21      1.07 o 
  -4  -1   2       58.44       59.81      1.61 o 
  -3  -1   2      103.52      107.37      1.93 o 
  -2  -1   2       30.94       32.65      0.86 o 
  -1  -1   2     3001.51     2822.06     73.43 o 
   0  -1   2       62.85       76.70      1.29 o 
   1  -1   2      581.90      529.81     13.06 o 
   4  -1   2       31.80       28.97      0.80 o 
   5  -1   2        1.89        1.42      0.19 o 
   6  -1   2        9.13        9.35      0.43 o 
  -6   0   2        0.00       -0.05      0.13 o 
  -5   0   2       59.52       58.90      1.66 o 
  -4   0   2        2.20        3.47      0.13 o 
  -3   0   2       29.18       31.38      0.60 o 
  -2   0   2      204.99      168.29      2.98 o 
  -1   0   2        2.71        1.92      0.05 o 
   0   0   2      289.30      284.24      5.30 o 
   1   0   2     3049.60     2983.91     75.28 o 
   3   0   2       96.33      110.12      2.80 o 
   4   0   2        3.19        3.77      0.19 o 
   5   0   2        4.86        5.37      0.27 o 
   6   0   2       13.80       12.18      0.51 o 
  -6   1   2       19.34       20.58      0.75 o 
  -5   1   2       36.80       36.27      1.10 o 
  -4   1   2       58.43       58.76      1.13 o 
  -3   1   2      103.36      107.75      1.95 o 
  -2   1   2       30.80       32.58      0.51 o 
  -1   1   2     3002.71     2939.62    287.85 o 
   0   1   2       62.93       75.91      1.09 o 
   1   1   2      582.34      545.03     14.24 o 
   2   1   2      330.99      326.82      6.07 o 
   3   1   2       51.73       50.12      0.92 o 
   4   1   2       31.93       28.30      0.80 o 
   5   1   2        1.89        1.63      0.16 o 
   6   1   2        9.12        8.92      0.43 o 
  -6   2   2        4.91        4.78      0.32 o 
  -5   2   2       31.95       31.66      1.02 o 
  -4   2   2        0.17        0.40      0.08 o 
  -3   2   2       61.61       65.10      1.17 o 
  -2   2   2      101.51       97.92      1.73 o 
  -1   2   2     1346.84     1236.80    140.38 o 
   0   2   2      838.87      876.29     13.28 o 
   1   2   2      213.98      216.99      3.79 o 
   2   2   2        0.99        1.01      0.06 o 
   3   2   2      166.18      163.23      2.90 o 
   4   2   2       19.40       16.27      0.36 o 
   5   2   2       37.96       36.75      1.07 o 
  -6   3   2        4.65        5.07      0.35 o 
  -5   3   2       32.86       32.49      0.72 o 
  -4   3   2      110.03      104.21      2.71 o 
  -3   3   2       60.45       63.67      1.69 o 
  -2   3   2      110.59      112.56      2.03 o 
  -1   3   2      393.39      405.24      8.31 o 
   0   3   2      294.36      284.99      4.39 o 
   1   3   2      232.52      235.12      4.13 o 
   2   3   2       64.00       59.77      1.09 o 
   3   3   2        6.29        7.34      0.19 o 
   4   3   2       34.33       30.62      0.61 o 
   5   3   2       35.94       35.25      1.04 o 
  -6   4   2        1.02        1.44      0.21 o 
  -5   4   2       16.00       16.24      1.03 o 
  -4   4   2        6.76        6.09      0.29 o 
  -3   4   2       49.63       43.93      1.20 o 
  -2   4   2       66.20       67.27      1.23 o 
  -1   4   2      193.77      202.53      3.63 o 
   0   4   2      184.54      182.10      2.65 o 
   1   4   2       23.78       22.50      0.44 o 
   2   4   2       72.83       74.78      1.37 o 
   3   4   2       65.71       64.20      1.20 o 
   4   4   2       19.60       20.02      0.67 o 
   5   4   2       24.44       23.07      0.78 o 
   6   4   2        1.65        1.58      0.21 o 
  -5   5   2       11.32       11.86      0.35 o 
  -4   5   2       30.37       28.64      0.63 o 
  -3   5   2       11.99       10.79      0.43 o 
  -2   5   2        7.66        7.85      0.21 o 
  -1   5   2       80.73       82.31      1.49 o 
   0   5   2       77.98       76.08      1.40 o 
   1   5   2       10.16        9.45      0.24 o 
   2   5   2        9.56        9.53      0.24 o 
   3   5   2       44.23       40.27      1.07 o 
   4   5   2       15.07       15.10      0.56 o 
   5   5   2        3.96        3.71      0.27 o 
  -5   6   2        0.25        0.50      0.17 o 
  -4   6   2        3.03        2.46      0.17 o 
  -3   6   2        3.16        3.31      0.24 o 
  -2   6   2       40.40       37.87      0.75 o 
  -1   6   2      102.97       93.42      1.72 o 
   0   6   2       30.15       27.57      0.57 o 
   1   6   2        0.65        0.48      0.08 o 
   2   6   2       54.37       53.42      1.62 o 
   3   6   2       21.29       22.00      0.72 o 
   4   6   2        7.95        9.13      0.43 o 
   5   6   2        2.64        3.15      0.29 o 
  -4   7   2       16.34       16.30      0.61 o 
  -3   7   2       13.30       12.90      0.48 o 
  -2   7   2        4.87        4.14      0.24 o 
  -1   7   2       11.61       10.77      0.39 o 
   0   7   2       32.73       29.93      0.61 o 
   1   7   2       18.20       18.66      0.42 o 
   2   7   2        7.06        6.46      0.22 o 
   3   7   2        3.17        2.51      0.21 o 
   4   7   2        0.76        0.93      0.19 o 
  -3   8   2        8.82        9.54      0.43 o 
  -2   8   2       11.30       11.22      0.45 o 
  -1   8   2        2.29        1.98      0.13 o 
   0   8   2       17.78       17.78      0.42 o 
   1   8   2        0.99        0.89      0.20 o 
   2   8   2        0.97        1.19      0.12 o 
   3   8   2        1.43        1.82      0.24 o 
  -2   9   2        2.32        2.11      0.24 o 
  -1   9   2        1.32        1.42      0.21 o 
   0   9   2        4.05        4.44      0.20 o 
   1   9   2        7.94        8.51      0.27 o 
   2   9   2        0.75        0.91      0.19 o 
  -1  -9   3        3.97        4.11      0.21 o 
  -3  -8   3        7.21        7.75      0.32 o 
  -2  -8   3        9.01        9.30      0.32 o 
  -1  -8   3       25.55       24.19      0.67 o 
   1  -8   3       19.99       21.81      0.61 o 
   2  -8   3        7.60        7.53      0.29 o 
   3  -8   3        0.55        0.72      0.13 o 
  -4  -7   3        8.59        8.47      0.32 o 
  -3  -7   3       10.63       10.79      0.37 o 
  -2  -7   3        5.66        5.07      0.21 o 
  -1  -7   3       13.57       12.32      0.37 o 
   0  -7   3       18.40       18.71      0.51 o 
   1  -7   3       21.69       21.97      0.59 o 
   2  -7   3        4.68        5.13      0.21 o 
   3  -7   3        4.11        5.29      0.21 o 
   4  -7   3        0.25        0.59      0.13 o 
  -5  -6   3        1.86        2.43      0.19 o 
  -4  -6   3        8.54        9.75      0.35 o 
  -3  -6   3       28.87       27.24      0.72 o 
  -2  -6   3       11.65       11.22      0.35 o 
  -1  -6   3       35.17       31.03      0.78 o 
   0  -6   3       32.06       32.23      0.80 o 
   1  -6   3        4.06        3.12      0.16 o 
   2  -6   3       34.87       34.23      0.86 o 
   3  -6   3       29.54       27.24      0.72 o 
   4  -6   3       10.17       12.26      0.40 o 
   5  -6   3        5.50        5.90      0.27 o 
  -5  -5   3       28.73       32.42      0.86 o 
  -4  -5   3        2.67        2.54      0.16 o 
  -3  -5   3       26.57       23.71      0.64 o 
  -2  -5   3       21.42       19.86      0.53 o 
  -1  -5   3       18.95       17.78      0.48 o 
   1  -5   3       46.54       44.20      1.07 o 
   2  -5   3       20.65       19.51      0.53 o 
   3  -5   3       55.02       59.89      1.45 o 
   4  -5   3       28.51       30.18      0.80 o 
   5  -5   3        5.81        6.76      0.27 o 
  -6  -4   3        0.25        0.16      0.13 o 
  -5  -4   3        8.27        9.51      0.35 o 
  -4  -4   3       30.26       27.57      0.72 o 
  -3  -4   3       22.73       23.03      0.44 o 
  -2  -4   3      126.60      123.66      3.93 o 
  -1  -4   3       55.25       55.12      2.25 o 
   0  -4   3      232.55      228.85      3.19 o 
   1  -4   3       57.89       62.62      1.45 o 
   2  -4   3      175.69      174.46      4.05 o 
   3  -4   3       16.06       18.73      0.48 o 
   4  -4   3      127.05      127.84      2.98 o 
   5  -4   3       22.17       24.03      0.67 o 
  -5  -3   3        9.26        8.23      0.35 o 
  -4  -3   3       20.38       20.45      0.61 o 
  -3  -3   3      140.09      133.36      3.39 o 
  -2  -3   3      107.44      111.24      1.88 o 
  -1  -3   3      298.74      313.88      7.83 o 
   0  -3   3       74.92       73.59      1.02 o 
   1  -3   3      279.82      277.24      6.37 o 
   2  -3   3       58.29       60.26      1.07 o 
   3  -3   3       11.00       10.05      0.39 o 
   4  -3   3       11.55       12.64      0.37 o 
   5  -3   3       41.84       43.09      1.07 o 
  -6  -2   3       10.88       11.73      0.48 o 
  -5  -2   3       20.29       20.07      0.67 o 
  -4  -2   3       67.31       62.59      1.69 o 
  -3  -2   3       47.09       50.51      1.37 o 
  -2  -2   3      415.20      414.41     11.38 o 
  -1  -2   3       22.80       22.96      0.48 o 
   0  -2   3      174.70      184.88      3.07 o 
   1  -2   3       10.29        9.78      0.24 o 
   2  -2   3      146.88      161.41      3.73 o 
   5  -2   3       25.98       25.29      0.80 o 
  -6  -1   3       11.98       10.23      0.48 o 
  -5  -1   3       16.58       15.47      0.56 o 
  -4  -1   3       26.89       28.88      0.86 o 
  -3  -1   3      105.59      105.94      1.90 o 
  -2  -1   3      314.22      329.06      5.97 o 
  -1  -1   3      498.67      494.76     13.20 o 
   0  -1   3     3710.30     4111.46     98.06 o 
   1  -1   3      248.56      230.69      5.79 o 
   6  -1   3        4.05        4.11      0.29 o 
  -6   0   3        9.93       12.37      0.51 o 
  -5   0   3       55.07       54.47      1.55 o 
  -4   0   3        1.19        0.67      0.11 o 
  -3   0   3      128.61      122.15      2.86 o 
  -2   0   3        0.21        0.13      0.05 o 
  -1   0   3       53.77       32.71      0.58 o 
   0   0   3     1622.48     1705.21     44.52 o 
   1   0   3      238.84      224.57      5.61 o 
   2   0   3       38.06       36.36      0.94 o 
   3   0   3      344.90      364.91      9.34 o 
   4   0   3       23.04       23.31      0.67 o 
   5   0   3       36.49       39.72      1.12 o 
   6   0   3        1.26        1.07      0.19 o 
  -6   1   3       11.99       11.01      0.51 o 
  -5   1   3       16.60       15.74      0.59 o 
  -4   1   3       26.92       29.06      0.59 o 
  -3   1   3      105.42      105.96      1.92 o 
  -2   1   3      314.45      333.57      6.10 o 
  -1   1   3      498.64      483.85      8.84 o 
   0   1   3     3710.21     3794.24    292.08 o 
   1   1   3      248.33      234.05      4.11 o 
   2   1   3       91.03       94.85      1.69 o 
   3   1   3        8.66        9.58      0.56 o 
   4   1   3       59.85       59.35      1.58 o 
   5   1   3       29.06       30.48      0.91 o 
  -6   2   3       10.86       11.46      0.51 o 
  -5   2   3       20.44       19.56      0.69 o 
  -4   2   3       67.33       63.05      1.19 o 
  -3   2   3       47.19       51.30      0.97 o 
  -2   2   3      415.60      421.84      6.09 o 
  -1   2   3       22.68       21.75      0.33 o 
   0   2   3      175.18      183.38      2.70 o 
   1   2   3       10.26        9.58      0.21 o 
   2   2   3      146.60      164.63      4.32 o 
   3   2   3       31.92       31.31      0.60 o 
   4   2   3       45.73       46.17      0.87 o 
   5   2   3       25.91       27.29      0.83 o 
  -6   3   3        1.69        1.52      0.21 o 
  -5   3   3        9.26        7.77      0.37 o 
  -4   3   3       20.42       20.93      0.47 o 
  -3   3   3      140.21      133.11      2.42 o 
  -2   3   3      107.19      109.42      1.61 o 
  -1   3   3      299.16      306.16      4.46 o 
   0   3   3       75.07       74.80      1.08 o 
   1   3   3      279.52      279.68      4.93 o 
   2   3   3       58.07       63.02      1.13 o 
   3   3   3       11.03        9.68      0.24 o 
   4   3   3       11.56       12.54      0.30 o 
   5   3   3       41.89       41.22      1.23 o 
   6   3   3        3.18        3.98      0.27 o 
  -6   4   3        0.25        0.27      0.16 o 
  -5   4   3        8.26        9.56      0.33 o 
  -4   4   3       30.30       26.99      0.84 o 
  -3   4   3       22.74       22.54      0.49 o 
  -2   4   3      126.66      120.77      1.79 o 
  -1   4   3       55.29       53.32      0.81 o 
   0   4   3      233.16      237.38      4.59 o 
   1   4   3       57.81       61.18      1.15 o 
   2   4   3      175.84      176.53      3.14 o 
   3   4   3       15.99       17.63      0.40 o 
   4   4   3      127.02      126.85      3.33 o 
   5   4   3       22.16       23.04      0.78 o 
   6   4   3        4.38        4.01      0.29 o 
  -5   5   3       28.79       31.48      1.27 o 
  -4   5   3        2.67        2.40      0.15 o 
  -3   5   3       26.64       23.99      0.52 o 
  -2   5   3       21.41       19.55      0.34 o 
  -1   5   3       18.85       18.15      0.39 o 
   0   5   3       44.53       48.79      0.92 o 
   1   5   3       46.55       44.34      0.84 o 
   2   5   3       20.61       20.22      0.44 o 
   3   5   3       54.92       59.70      1.42 o 
   4   5   3       28.57       30.58      0.94 o 
   5   5   3        5.81        6.49      0.37 o 
  -5   6   3        1.87        2.32      0.40 o 
  -4   6   3        8.56        9.31      0.28 o 
  -3   6   3       28.81       27.64      0.86 o 
  -2   6   3       11.63       11.19      0.43 o 
  -1   6   3       35.25       31.46      0.63 o 
   0   6   3       32.05       32.49      1.11 o 
   1   6   3        4.06        3.18      0.14 o 
   2   6   3       34.91       34.32      1.32 o 
   3   6   3       29.52       27.22      1.14 o 
   4   6   3       10.18       12.98      0.53 o 
   5   6   3        5.50        5.88      0.37 o 
  -4   7   3        8.60        8.55      0.40 o 
  -3   7   3       10.61       10.74      0.45 o 
  -2   7   3        5.69        6.28      0.29 o 
  -1   7   3       13.54       12.55      0.33 o 
   0   7   3       18.39       18.37      0.42 o 
   1   7   3       21.65       21.98      0.48 o 
   2   7   3        4.69        5.49      0.20 o 
   3   7   3        4.12        4.86      0.29 o 
   4   7   3        0.25        0.64      0.19 o 
  -3   8   3        7.21        7.59      0.37 o 
  -2   8   3        9.01        8.76      0.40 o 
  -1   8   3       25.61       25.13      0.78 o 
   0   8   3        7.16        6.85      0.27 o 
   1   8   3       19.98       21.93      0.50 o 
   2   8   3        7.62        7.92      0.26 o 
   3   8   3        0.55        1.47      0.21 o 
  -1   9   3        3.96        4.25      0.27 o 
   0   9   3        1.83        1.94      0.15 o 
   1   9   3        1.02        1.06      0.12 o 
  -1  -9   4        2.21        2.11      0.16 o 
  -3  -8   4        4.37        4.30      0.24 o 
  -2  -8   4        2.44        3.02      0.19 o 
  -1  -8   4       23.55       22.13      0.61 o 
   2  -8   4       14.46       14.48      0.43 o 
   3  -8   4        0.18       -0.03      0.11 o 
  -4  -7   4        0.76        0.91      0.13 o 
  -3  -7   4        1.99        1.90      0.16 o 
  -2  -7   4       36.14       33.80      0.88 o 
  -1  -7   4        2.87        2.91      0.16 o 
   0  -7   4       19.26       20.71      0.56 o 
   1  -7   4       31.16       31.66      0.83 o 
   2  -7   4       10.88       11.14      0.35 o 
   3  -7   4        4.29        4.65      0.21 o 
   4  -7   4        1.59        1.58      0.16 o 
  -5  -6   4        4.02        4.09      0.24 o 
  -4  -6   4        7.97        6.33      0.27 o 
  -3  -6   4       63.69       62.04      1.53 o 
  -2  -6   4        2.57        2.19      0.13 o 
  -1  -6   4       12.78       12.72      0.37 o 
   0  -6   4      176.17      174.87      4.04 o 
   1  -6   4       10.84       12.45      0.35 o 
   2  -6   4       48.69       49.75      1.20 o 
   3  -6   4        1.71        1.82      0.13 o 
   4  -6   4        1.51        1.50      0.13 o 
   5  -6   4        8.85       10.76      0.37 o 
  -5  -5   4       11.71       12.50      0.43 o 
  -4  -5   4        6.28        6.12      0.27 o 
  -3  -5   4       44.06       40.91      1.04 o 
  -1  -5   4        8.45        8.01      0.27 o 
   0  -5   4       80.58       80.80      1.88 o 
   1  -5   4        8.12        7.93      0.24 o 
   2  -5   4       69.69       71.33      1.72 o 
   3  -5   4       13.62       12.61      0.37 o 
   4  -5   4       13.07       14.19      0.43 o 
   5  -5   4        1.78        2.11      0.19 o 
  -6  -4   4        0.37        0.56      0.16 o 
  -5  -4   4       12.33       11.97      0.40 o 
  -4  -4   4       56.19       51.72      1.28 o 
  -3  -4   4       53.21       53.28      0.94 o 
  -2  -4   4       35.94       36.51      0.84 o 
  -1  -4   4      139.19      137.27      3.77 o 
   0  -4   4      152.30      157.78      2.69 o 
   1  -4   4        4.44        5.96      0.19 o 
   2  -4   4      201.16      210.60      4.81 o 
   3  -4   4      106.59      107.43      2.52 o 
   4  -4   4       20.08       20.47      0.56 o 
   5  -4   4        1.24        1.42      0.13 o 
  -5  -3   4        0.81        0.96      0.13 o 
  -4  -3   4       15.26       13.90      0.45 o 
  -3  -3   4        6.75        6.60      0.24 o 
  -2  -3   4      140.10      155.69      4.25 o 
  -1  -3   4        8.11        7.28      0.29 o 
   0  -3   4      114.09      130.07      4.00 o 
   1  -3   4       75.95       81.42      1.88 o 
   2  -3   4      149.97      147.65      3.37 o 
   3  -3   4      138.42      133.75      3.09 o 
   4  -3   4      101.75      104.04      2.41 o 
   5  -3   4       41.23       44.61      1.10 o 
  -6  -2   4       18.08       20.79      0.69 o 
  -5  -2   4       57.52       53.08      1.47 o 
  -4  -2   4       32.82       33.09      0.94 o 
  -3  -2   4       91.79       89.89      2.34 o 
  -2  -2   4      525.42      554.59     13.77 o 
  -1  -2   4     1084.48     1041.38     18.39 o 
   0  -2   4      475.30      516.34      9.62 o 
   1  -2   4       88.19       93.84      2.15 o 
   2  -2   4       38.97       36.18      0.88 o 
   3  -2   4       53.17       51.16      1.23 o 
  -6  -1   4       16.16       15.71      0.59 o 
  -5  -1   4       70.66       68.70      1.90 o 
  -4  -1   4        8.89        8.90      0.35 o 
  -3  -1   4       95.23      104.25      1.87 o 
  -1  -1   4     1227.25     1288.97     34.76 o 
   0  -1   4       55.10       55.55      0.94 o 
   1  -1   4     1071.53     1083.17     24.69 o 
   5  -1   4       70.88       69.66      1.82 o 
   6  -1   4        2.82        2.86      0.24 o 
  -6   0   4        0.86        0.88      0.19 o 
  -5   0   4       13.52       11.60      0.45 o 
  -4   0   4       18.61       17.29      0.56 o 
  -3   0   4      373.33      373.49      6.60 o 
  -2   0   4        1.26        2.10      0.19 o 
  -1   0   4      312.24      302.91      7.91 o 
   0   0   4      140.90      132.58      2.35 o 
   1   0   4       57.75       47.35      1.21 o 
   2   0   4       23.38       23.49      0.64 o 
   3   0   4       84.90       85.97      2.20 o 
   4   0   4       65.92       67.36      1.77 o 
   5   0   4       26.19       24.27      0.75 o 
  -6   1   4       16.15       15.74      0.61 o 
  -5   1   4       70.75       69.94      1.93 o 
  -4   1   4        8.94        9.32      0.37 o 
  -3   1   4       95.36      104.90      1.89 o 
  -2   1   4        8.20       10.83      0.24 o 
  -1   1   4     1227.25     1356.15     31.30 o 
   0   1   4       55.14       56.14      0.81 o 
   1   1   4     1071.88     1038.80     35.28 o 
   2   1   4      509.22      524.74      9.76 o 
   3   1   4       49.30       50.40      0.94 o 
   4   1   4      183.91      173.13      4.39 o 
   5   1   4       70.89       68.22      1.85 o 
  -6   2   4       18.03       20.23      0.75 o 
  -5   2   4       57.55       52.04      1.53 o 
  -4   2   4       32.91       32.85      0.67 o 
  -3   2   4       91.72       90.32      1.65 o 
  -2   2   4      525.58      549.16      8.25 o 
  -1   2   4     1083.99     1041.46     17.61 o 
   0   2   4      475.21      495.96      7.32 o 
   1   2   4       88.17       94.25      1.69 o 
   2   2   4       38.93       37.92      1.02 o 
   3   2   4       53.06       53.14      0.98 o 
   4   2   4       52.02       52.36      0.98 o 
   5   2   4       14.00       12.80      0.48 o 
   6   2   4        8.25        8.73      0.40 o 
  -6   3   4       12.81       11.70      0.53 o 
  -5   3   4        0.80        0.67      0.16 o 
  -4   3   4       15.27       13.94      0.35 o 
  -3   3   4        6.80        6.74      0.20 o 
  -2   3   4      140.03      146.95      2.18 o 
  -1   3   4        8.12        7.30      0.32 o 
   0   3   4      114.09      131.16      2.06 o 
   1   3   4       76.26       81.10      1.47 o 
   2   3   4      149.98      147.27      2.63 o 
   3   3   4      138.36      134.84      2.42 o 
   4   3   4      101.85      101.74      1.88 o 
   5   3   4       41.30       41.19      1.23 o 
   6   3   4        1.98        2.72      0.27 o 
  -6   4   4        0.36        0.51      0.19 o 
  -5   4   4       12.39       11.27      0.48 o 
  -4   4   4       56.09       51.64      1.02 o 
  -3   4   4       53.22       52.71      1.01 o 
  -2   4   4       35.98       35.56      0.56 o 
  -1   4   4      139.48      133.92      1.97 o 
   0   4   4      152.28      160.79      2.84 o 
   1   4   4        4.42        5.69      0.21 o 
   2   4   4      200.89      209.19      3.73 o 
   3   4   4      106.60      108.24      1.97 o 
   4   4   4       20.04       19.88      0.44 o 
   5   4   4        1.25        1.47      0.19 o 
   6   4   4        4.66        5.10      0.35 o 
  -5   5   4       11.73       11.87      0.35 o 
  -4   5   4        6.32        6.44      0.23 o 
  -3   5   4       44.08       41.98      0.83 o 
  -2   5   4       23.75       23.10      0.48 o 
  -1   5   4        8.46        8.57      0.31 o 
   0   5   4       80.78       80.18      1.48 o 
   1   5   4        8.10        8.07      0.22 o 
   2   5   4       69.71       73.49      1.36 o 
   3   5   4       13.67       13.56      0.51 o 
   4   5   4       13.09       13.60      0.53 o 
   5   5   4        1.78        1.71      0.21 o 
  -5   6   4        4.03        4.37      0.22 o 
  -4   6   4        7.98        5.77      0.23 o 
  -3   6   4       63.80       62.47      1.71 o 
  -2   6   4        2.57        2.72      0.19 o 
  -1   6   4       12.84       12.31      0.32 o 
   0   6   4      176.29      176.25      3.15 o 
   1   6   4       10.80       12.61      0.33 o 
   2   6   4       48.70       49.96      0.97 o 
   3   6   4        1.73        2.24      0.14 o 
   4   6   4        1.51        1.44      0.21 o 
   5   6   4        8.86        9.70      0.48 o 
  -4   7   4        0.77        1.07      0.19 o 
  -3   7   4        1.98        1.68      0.19 o 
  -2   7   4       36.11       34.58      1.02 o 
  -1   7   4        2.87        3.08      0.14 o 
   0   7   4       19.26       21.41      0.47 o 
   1   7   4       31.22       33.15      0.68 o 
   2   7   4       10.88       11.12      0.30 o 
   3   7   4        4.30        4.47      0.20 o 
   4   7   4        1.60        1.68      0.21 o 
  -3   8   4        4.39        4.03      0.27 o 
  -2   8   4        2.43        3.02      0.24 o 
  -1   8   4       23.59       22.53      0.72 o 
   0   8   4        3.70        3.31      0.17 o 
   1   8   4        2.78        2.59      0.15 o 
   2   8   4       14.42       14.22      0.38 o 
   3   8   4        0.18        0.48      0.16 o 
  -1   9   4        2.20        2.19      0.21 o 
   0   9   4        2.71        2.46      0.17 o 
   1   9   4        3.68        3.70      0.20 o 
   2   9   4        0.08        0.37      0.13 o 
  -1  -9   5        4.55        5.07      0.24 o 
  -3  -8   5        1.10        1.07      0.16 o 
  -2  -8   5        0.09        0.24      0.11 o 
  -1  -8   5        0.47        0.45      0.11 o 
   2  -8   5        7.59        9.64      0.32 o 
   3  -8   5        1.38        1.39      0.13 o 
  -4  -7   5        2.09        2.46      0.19 o 
  -3  -7   5       13.12       13.09      0.43 o 
  -2  -7   5        9.92       10.71      0.35 o 
  -1  -7   5       21.59       19.40      0.53 o 
   0  -7   5       33.38       33.99      0.88 o 
   1  -7   5       15.28       16.00      0.45 o 
   2  -7   5       29.15       28.42      0.75 o 
   3  -7   5       11.59       12.58      0.40 o 
   4  -7   5        1.47        1.44      0.16 o 
  -5  -6   5        1.33        1.58      0.19 o 
  -4  -6   5       14.12       13.84      0.45 o 
  -3  -6   5       21.40       19.51      0.53 o 
  -2  -6   5       32.06       30.00      0.78 o 
  -1  -6   5       44.62       44.88      1.07 o 
   0  -6   5       54.71       48.89      1.18 o 
   1  -6   5       80.69       78.06      1.90 o 
   2  -6   5       10.10       12.18      0.37 o 
   3  -6   5        4.24        3.45      0.16 o 
   4  -6   5        1.92        2.08      0.16 o 
  -5  -5   5        0.55        0.43      0.13 o 
  -4  -5   5        2.57        1.95      0.16 o 
  -3  -5   5       21.04       19.65      0.53 o 
  -2  -5   5       40.47       39.68      0.99 o 
  -1  -5   5        8.73        8.39      0.21 o 
   0  -5   5       17.05       15.96      1.00 o 
   1  -5   5       20.35       20.88      0.53 o 
   2  -5   5       56.77       51.76      1.23 o 
   3  -5   5       32.80       32.06      0.80 o 
   4  -5   5       10.24       11.17      0.35 o 
  -6  -4   5        0.89        0.88      0.16 o 
  -5  -4   5        1.00        0.59      0.13 o 
  -4  -4   5       26.80       26.81      0.75 o 
  -3  -4   5      110.45      114.11      2.51 o 
  -2  -4   5        8.69        8.43      0.32 o 
  -1  -4   5      364.00      369.61      6.42 o 
   0  -4   5       64.89       66.93      1.15 o 
   1  -4   5       99.02       94.18      2.18 o 
   2  -4   5      208.18      202.10      4.57 o 
   3  -4   5       42.96       37.89      0.94 o 
   4  -4   5        9.42        8.95      0.29 o 
  -5  -3   5        0.17       -0.03      0.11 o 
  -4  -3   5       51.42       50.00      1.37 o 
  -3  -3   5        5.21        4.46      0.19 o 
  -2  -3   5      266.64      260.69      6.86 o 
  -1  -3   5      420.57      432.14     10.34 o 
   0  -3   5       13.27       16.61      0.40 o 
   1  -3   5      263.38      274.75      6.18 o 
   2  -3   5       58.64       66.36      1.53 o 
   3  -3   5       67.28       66.57      1.55 o 
   4  -3   5      103.03      109.51      2.52 o 
  -6  -2   5        6.52        6.30      0.35 o 
  -5  -2   5        6.72        7.29      0.35 o 
  -4  -2   5      161.28      158.52      4.06 o 
  -3  -2   5       95.90       93.55      2.42 o 
  -2  -2   5      145.95      160.66      4.02 o 
  -1  -2   5     1082.29     1076.54     20.37 o 
   0  -2   5     1270.93     1303.15     22.43 o 
   1  -2   5      173.84      173.70      7.51 o 
   2  -2   5       27.20       30.53      0.75 o 
   3  -2   5      133.96      128.22      2.99 o 
  -6  -1   5        7.03        6.70      0.37 o 
  -5  -1   5       18.43       16.94      0.59 o 
  -4  -1   5       10.44       11.97      0.43 o 
  -3  -1   5      155.83      157.25      4.02 o 
  -2  -1   5      186.08      173.19      4.34 o 
  -1  -1   5     1675.19     1726.74     44.70 o 
   0  -1   5      318.68      299.36      7.30 o 
   1  -1   5       14.86       16.11      0.62 o 
   5  -1   5       20.17       21.94      0.67 o 
  -6   0   5        7.79        8.41      0.43 o 
  -5   0   5        9.27        9.48      0.40 o 
  -4   0   5       15.45       16.57      0.56 o 
  -3   0   5      595.05      608.22     11.10 o 
  -2   0   5       69.04       71.91      1.29 o 
  -1   0   5      813.38      812.96     14.92 o 
   0   0   5      514.87      557.37     10.49 o 
   1   0   5       30.98       36.95      0.68 o 
   2   0   5      135.17      141.79      3.56 o 
   4   0   5       28.92       30.56      0.86 o 
   5   0   5        2.91        3.77      0.24 o 
  -6   1   5        7.03        7.16      0.40 o 
  -5   1   5       18.41       17.10      0.61 o 
  -4   1   5       10.45       11.43      0.43 o 
  -3   1   5      155.91      158.01      2.83 o 
  -2   1   5      185.70      171.53      3.05 o 
  -1   1   5     1674.70     1727.92     38.09 o 
   0   1   5      318.90      315.92      4.67 o 
   1   1   5       14.81       16.13      0.55 o 
   2   1   5      242.97      246.23      6.41 o 
   3   1   5       55.19       55.76      1.03 o 
   4   1   5      181.59      175.87      3.14 o 
   5   1   5       20.20       21.81      0.69 o 
   6   1   5        0.34        0.32      0.13 o 
  -6   2   5        6.50        5.93      0.35 o 
  -5   2   5        6.67        6.70      0.37 o 
  -4   2   5      161.33      159.21      2.87 o 
  -3   2   5       95.87       94.90      1.73 o 
  -2   2   5      146.33      158.86      2.84 o 
  -1   2   5     1081.90     1110.26     16.68 o 
   0   2   5     1270.52     1276.52     19.25 o 
   1   2   5      174.21      177.83      3.11 o 
   2   2   5       27.11       31.75      0.60 o 
   3   2   5      134.02      130.00      2.50 o 
   4   2   5       21.58       20.93      0.45 o 
   5   2   5        2.48        2.11      0.21 o 
   6   2   5        1.20        1.92      0.21 o 
  -6   3   5        7.91        7.45      0.40 o 
  -5   3   5        0.18        0.32      0.13 o 
  -4   3   5       51.43       51.73      1.00 o 
  -3   3   5        5.26        4.72      0.16 o 
  -2   3   5      266.36      260.39      3.76 o 
  -1   3   5      420.18      437.67      6.46 o 
   0   3   5       13.24       16.60      0.28 o 
   1   3   5      263.31      268.47      4.78 o 
   2   3   5       58.69       65.05      1.20 o 
   3   3   5       67.20       66.46      1.23 o 
   4   3   5      102.87      107.18      1.97 o 
   5   3   5        2.71        3.63      0.27 o 
   6   3   5        5.13        6.86      0.37 o 
  -6   4   5        0.89        0.91      0.21 o 
  -5   4   5        1.00        0.56      0.16 o 
  -4   4   5       26.83       27.74      0.60 o 
  -3   4   5      110.28      113.69      2.08 o 
  -2   4   5        8.61        7.92      0.21 o 
  -1   4   5      363.65      361.65      5.25 o 
   0   4   5       64.84       66.75      1.23 o 
   1   4   5       99.11       94.16      1.72 o 
   2   4   5      208.15      197.46      3.54 o 
   3   4   5       42.94       37.63      0.76 o 
   4   4   5        9.45        9.22      0.25 o 
   5   4   5       10.95       11.38      0.48 o 
  -5   5   5        0.55        0.48      0.11 o 
  -4   5   5        2.56        1.82      0.13 o 
  -3   5   5       21.03       19.69      0.53 o 
  -2   5   5       40.46       39.65      0.77 o 
  -1   5   5        8.70        8.40      0.99 o 
   0   5   5       17.04       16.60      0.36 o 
   1   5   5       20.44       21.52      0.44 o 
   2   5   5       56.70       51.63      0.99 o 
   3   5   5       32.79       32.04      0.66 o 
   4   5   5       10.25       10.52      0.29 o 
   5   5   5        2.58        2.67      0.24 o 
  -5   6   5        1.32        1.67      0.15 o 
  -4   6   5       14.15       13.95      0.51 o 
  -3   6   5       21.41       19.06      0.64 o 
  -2   6   5       32.01       30.08      0.88 o 
  -1   6   5       44.67       42.36      0.83 o 
   0   6   5       54.58       48.60      1.04 o 
   1   6   5       80.56       82.42      1.57 o 
   2   6   5       10.09       12.01      0.31 o 
   3   6   5        4.26        3.86      0.17 o 
   4   6   5        1.91        1.58      0.21 o 
  -4   7   5        2.10        2.24      0.24 o 
  -3   7   5       13.13       13.81      0.51 o 
  -2   7   5        9.91       11.06      0.43 o 
  -1   7   5       21.59       19.94      0.64 o 
   0   7   5       33.29       35.39      0.72 o 
   1   7   5       15.28       15.72      0.44 o 
   2   7   5       29.09       29.27      0.62 o 
   3   7   5       11.60       12.63      0.48 o 
   4   7   5        1.48        1.50      0.21 o 
  -3   8   5        1.09        1.07      0.19 o 
  -2   8   5        0.09        0.27      0.13 o 
  -1   8   5        0.48        0.32      0.13 o 
   0   8   5        6.88        5.58      0.23 o 
   1   8   5        6.49        6.19      0.32 o 
   2   8   5        7.57        8.76      0.28 o 
   3   8   5        1.38        1.17      0.21 o 
  -1   9   5        4.55        5.23      0.32 o 
   0   9   5        6.49        7.05      0.35 o 
   1   9   5        1.97        2.19      0.21 o 
   2   9   5        1.79        2.08      0.21 o 
  -1  -9   6       13.70       13.76      0.43 o 
  -3  -8   6        1.19        1.31      0.16 o 
  -2  -8   6        1.89        1.58      0.16 o 
  -1  -8   6        0.53        0.43      0.11 o 
   2  -8   6        1.60        1.82      0.13 o 
   3  -8   6        1.09        1.28      0.13 o 
  -4  -7   6       12.41       13.14      0.45 o 
  -3  -7   6       11.83       12.61      0.40 o 
  -2  -7   6       18.04       15.31      0.45 o 
  -1  -7   6       13.50       11.62      0.35 o 
   0  -7   6        2.99        3.23      0.16 o 
   2  -7   6        0.92        0.88      0.11 o 
   3  -7   6        2.19        2.91      0.19 o 
  -4  -6   6       11.06       11.41      0.40 o 
  -3  -6   6        4.11        5.34      0.24 o 
  -2  -6   6        2.77        2.70      0.16 o 
  -1  -6   6        1.71        1.98      0.13 o 
   0  -6   6       63.32       62.97      1.50 o 
   1  -6   6      152.93      158.10      3.66 o 
   2  -6   6        5.60        5.90      0.21 o 
   3  -6   6       14.35       14.45      0.43 o 
  -5  -5   6        3.48        4.14      0.24 o 
  -4  -5   6       22.84       21.68      0.64 o 
  -3  -5   6       50.48       45.31      1.12 o 
  -2  -5   6       45.75       45.79      1.12 o 
  -1  -5   6       39.42       40.39      0.71 o 
   0  -5   6       57.06       55.53      0.97 o 
   1  -5   6        2.69        2.46      0.13 o 
   2  -5   6      115.41      114.96      2.66 o 
   3  -5   6        5.01        4.94      0.21 o 
   4  -5   6        9.01        9.72      0.32 o 
  -5  -4   6        3.31        3.12      0.19 o 
  -4  -4   6       17.69       16.47      0.35 o 
  -3  -4   6      220.14      219.40      3.73 o 
  -2  -4   6       62.41       64.59      2.14 o 
  -1  -4   6      190.76      192.33      3.89 o 
   0  -4   6      165.86      157.37      2.67 o 
   1  -4   6      111.01      109.87      2.50 o 
   2  -4   6       45.77       44.95      1.04 o 
   3  -4   6       14.33       13.31      0.37 o 
   4  -4   6        4.50        4.91      0.21 o 
  -5  -3   6        3.05        3.23      0.21 o 
  -4  -3   6       19.71       19.62      0.61 o 
  -3  -3   6       69.42       73.17      1.90 o 
  -2  -3   6       29.33       33.48      0.74 o 
  -1  -3   6       15.96       15.92      0.29 o 
   0  -3   6       78.92       88.96      1.63 o 
   1  -3   6       57.41       54.88      2.57 o 
   2  -3   6        8.88        7.56      0.21 o 
   3  -3   6        5.00        5.40      0.19 o 
   4  -3   6       11.00       11.43      0.35 o 
  -6  -2   6        1.39        1.52      0.21 o 
  -5  -2   6        4.13        3.95      0.27 o 
  -4  -2   6       59.51       61.60      1.63 o 
  -3  -2   6       94.63       96.29      2.47 o 
  -2  -2   6      515.86      533.55     13.93 o 
  -1  -2   6      482.51      479.87      8.44 o 
   0  -2   6      552.91      577.89     10.31 o 
   1  -2   6      807.21      798.56     19.17 o 
   2  -2   6       42.45       36.23      0.86 o 
   3  -2   6        3.70        4.35      0.16 o 
  -6  -1   6        7.61        8.44      0.40 o 
  -5  -1   6       52.18       54.43      1.55 o 
  -4  -1   6       14.16       13.39      0.45 o 
  -3  -1   6       13.99       16.41      0.51 o 
  -2  -1   6       92.86       83.50      2.13 o 
  -1  -1   6      318.30      320.80      8.10 o 
   0  -1   6     1725.77     1737.12     56.14 o 
   1  -1   6      175.73      178.38      3.96 o 
   2  -1   6      119.20      122.16      2.83 o 
   5  -1   6       11.57       10.95      0.40 o 
  -6   0   6        6.53        7.51      0.40 o 
  -5   0   6       20.89       21.68      0.72 o 
  -4   0   6       34.77       41.25      1.18 o 
  -3   0   6      136.48      146.67      3.74 o 
  -2   0   6        0.01        0.08      0.03 o 
  -1   0   6     1568.26     1640.51     46.15 o 
   0   0   6      722.66      740.96     13.98 o 
   1   0   6       11.26       13.23      0.26 o 
   2   0   6       10.53       11.33      0.35 o 
   3   0   6        2.36        3.26      0.16 o 
   4   0   6       94.52       88.20      2.31 o 
   5   0   6        0.60        0.24      0.11 o 
  -6   1   6        7.61        7.85      0.40 o 
  -5   1   6       52.13       55.29      1.58 o 
  -4   1   6       14.21       13.47      0.48 o 
  -3   1   6       13.94       16.08      0.34 o 
  -2   1   6       92.67       83.72      1.65 o 
  -1   1   6      318.38      323.69      5.01 o 
   0   1   6     1725.11     1736.32     40.52 o 
   1   1   6      175.67      172.70      3.09 o 
   2   1   6      119.16      125.18      2.28 o 
   3   1   6       13.06       11.84      0.28 o 
   4   1   6       30.28       31.20      0.62 o 
   5   1   6       11.59       11.17      0.43 o 
   6   1   6        0.00        0.05      0.13 o 
  -6   2   6        1.37        1.34      0.21 o 
  -5   2   6        4.12        4.01      0.27 o 
  -4   2   6       59.44       60.74      1.69 o 
  -3   2   6       94.43       95.93      1.75 o 
  -2   2   6      516.58      514.13      9.19 o 
  -1   2   6      481.55      485.31      7.10 o 
   0   2   6      553.09      568.02      8.88 o 
   1   2   6      806.65      803.29     15.12 o 
   2   2   6       42.42       36.91      1.71 o 
   3   2   6        3.71        5.38      0.53 o 
   4   2   6       17.73       16.68      0.38 o 
   5   2   6        7.76        7.78      0.24 o 
   6   2   6        1.11        1.23      0.19 o 
  -6   3   6        0.74        0.72      0.19 o 
  -5   3   6        3.04        2.80      0.24 o 
  -4   3   6       19.72       21.78      0.47 o 
  -3   3   6       69.36       74.46      1.37 o 
  -2   3   6       29.25       33.32      0.64 o 
  -1   3   6       15.91       15.34      0.25 o 
   0   3   6       78.90       88.75      1.30 o 
   1   3   6       57.42       55.56      1.02 o 
   2   3   6        8.90        7.73      0.20 o 
   3   3   6        4.99        4.72      0.17 o 
   4   3   6       11.05       10.84      0.29 o 
   5   3   6        7.42        7.21      0.35 o 
   6   3   6        0.30        0.59      0.19 o 
  -6   4   6        5.14        5.80      0.37 o 
  -5   4   6        3.30        3.07      0.24 o 
  -4   4   6       17.70       16.35      0.39 o 
  -3   4   6      219.84      219.25      3.93 o 
  -2   4   6       62.29       63.51      1.19 o 
  -1   4   6      190.58      188.92      2.76 o 
   0   4   6      165.87      157.46      2.81 o 
   1   4   6      111.00      106.72      1.95 o 
   2   4   6       45.71       43.71      0.84 o 
   3   4   6       14.37       12.67      0.31 o 
   4   4   6        4.51        4.79      0.18 o 
   5   4   6        2.20        2.54      0.24 o 
  -5   5   6        3.50        4.46      0.29 o 
  -4   5   6       22.85       22.86      0.51 o 
  -3   5   6       50.46       44.80      0.89 o 
  -2   5   6       45.70       45.02      1.23 o 
  -1   5   6       39.33       39.35      1.11 o 
   0   5   6       57.10       55.25      1.04 o 
   1   5   6        2.70        2.58      0.12 o 
   2   5   6      115.42      113.96      2.09 o 
   3   5   6        5.01        4.93      0.31 o 
   4   5   6        9.02        9.33      0.28 o 
   5   5   6        3.91        4.70      0.32 o 
  -5   6   6        5.94        6.86      0.37 o 
  -4   6   6       11.04       12.29      0.48 o 
  -3   6   6        4.09        6.01      0.29 o 
  -2   6   6        2.77        2.67      0.19 o 
  -1   6   6        1.68        1.97      0.12 o 
   0   6   6       63.39       62.91      1.19 o 
   1   6   6      152.85      158.68      2.86 o 
   2   6   6        5.58        6.19      0.22 o 
   3   6   6       14.31       14.63      0.57 o 
   4   6   6        2.01        2.03      0.24 o 
  -4   7   6       12.40       13.60      0.53 o 
  -3   7   6       11.85       12.32      0.48 o 
  -2   7   6       18.04       15.98      0.53 o 
  -1   7   6       13.50       11.30      0.43 o 
   0   7   6        2.98        3.08      0.15 o 
   1   7   6       14.17       13.98      0.35 o 
   2   7   6        0.91        0.96      0.12 o 
   3   7   6        2.19        2.50      0.16 o 
  -3   8   6        1.18        1.39      0.19 o 
  -2   8   6        1.88        1.60      0.19 o 
  -1   8   6        0.53        0.35      0.13 o 
   0   8   6       21.81       22.23      0.51 o 
   1   8   6        4.63        5.54      0.27 o 
   2   8   6        1.59        1.83      0.15 o 
  -1   9   6       13.67       13.70      0.53 o 
   0   9   6        2.77        2.99      0.24 o 
   1   9   6        1.77        1.54      0.15 o 
   2   9   6        0.90        1.01      0.19 o 
  -1  -9   7        3.05        2.75      0.19 o 
  -3  -8   7        0.28        0.48      0.13 o 
  -2  -8   7        0.92        1.28      0.13 o 
  -1  -8   7        0.48        0.48      0.11 o 
   2  -8   7        0.66        0.56      0.11 o 
   3  -8   7        5.60        5.56      0.24 o 
  -4  -7   7        0.23        0.21      0.11 o 
  -3  -7   7        0.52        0.61      0.11 o 
  -2  -7   7        1.52        1.28      0.13 o 
  -1  -7   7        7.02        7.43      0.27 o 
   0  -7   7        0.97        1.47      0.13 o 
   2  -7   7        2.21        2.40      0.13 o 
   3  -7   7        9.61       10.79      0.35 o 
  -4  -6   7        9.60        9.06      0.35 o 
  -3  -6   7        6.39        6.44      0.24 o 
  -2  -6   7       17.59       17.18      0.48 o 
  -1  -6   7       95.67       91.27      2.15 o 
   0  -6   7       46.62       46.43      1.12 o 
   1  -6   7        2.44        2.96      0.16 o 
   2  -6   7        4.28        3.66      0.16 o 
   3  -6   7        4.62        4.43      0.19 o 
  -5  -5   7        3.98        3.95      0.21 o 
  -4  -5   7       19.95       18.81      0.56 o 
  -3  -5   7        3.34        3.10      0.19 o 
  -2  -5   7       34.83       37.03      0.68 o 
  -1  -5   7       23.25       22.70      0.43 o 
   0  -5   7       37.79       40.16      0.72 o 
   1  -5   7       40.28       38.26      0.94 o 
   2  -5   7       34.40       35.33      0.86 o 
   3  -5   7       25.06       26.33      0.67 o 
  -5  -4   7        3.99        3.82      0.24 o 
  -4  -4   7       21.88       22.14      0.44 o 
  -3  -4   7       92.39       86.78      1.50 o 
  -2  -4   7       47.56       47.27      1.06 o 
  -1  -4   7       67.49       66.28      1.14 o 
   0  -4   7       77.93       83.71      1.44 o 
   1  -4   7       36.14       37.60      0.91 o 
   2  -4   7        3.54        3.18      0.13 o 
   3  -4   7       61.67       64.67      1.47 o 
  -6  -3   7        6.71        6.06      0.32 o 
  -5  -3   7       13.54       12.64      0.45 o 
  -4  -3   7       55.57       53.25      1.42 o 
  -3  -3   7       44.45       46.46      1.23 o 
  -2  -3   7      177.60      177.28      3.01 o 
  -1  -3   7       53.88       52.03      1.50 o 
   0  -3   7       37.91       42.14      0.72 o 
   1  -3   7       90.95       92.02      3.32 o 
   2  -3   7      237.63      256.16      5.69 o 
   3  -3   7       65.69       63.01      1.45 o 
  -6  -2   7        8.98        9.03      0.40 o 
  -5  -2   7       25.61       22.77      0.72 o 
  -4  -2   7       34.48       34.10      0.96 o 
  -3  -2   7       89.38       83.77      2.17 o 
  -2  -2   7      505.81      520.84     14.31 o 
  -1  -2   7      958.99      951.39     17.24 o 
   0  -2   7      443.76      477.91      7.94 o 
   1  -2   7      797.61      849.54     15.45 o 
   2  -2   7      139.55      143.68      3.26 o 
   3  -2   7       48.88       52.88      1.26 o 
  -6  -1   7       10.93       10.36      0.45 o 
  -5  -1   7       50.22       50.84      1.42 o 
  -4  -1   7       32.58       33.43      0.96 o 
  -3  -1   7       72.55       74.56      1.96 o 
  -2  -1   7      156.22      156.79      3.94 o 
  -1  -1   7      306.84      311.44      6.79 o 
   0  -1   7      104.49      111.68      1.56 o 
   1  -1   7      147.69      155.30      2.66 o 
   2  -1   7       77.22       74.71      1.74 o 
   5  -1   7       27.13       26.68      0.78 o 
  -6   0   7        6.76        9.96      0.45 o 
  -5   0   7       32.06       33.56      1.02 o 
  -4   0   7        2.58        3.04      0.19 o 
  -3   0   7       12.23       11.57      0.40 o 
  -2   0   7      114.55      117.70      2.10 o 
  -1   0   7     2658.14     2853.83     97.28 o 
   0   0   7      218.66      215.80      3.81 o 
   1   0   7        9.12       15.42      0.30 o 
   2   0   7      235.32      252.91      6.30 o 
   3   0   7        3.39        4.01      0.19 o 
   4   0   7      130.87      128.94      3.30 o 
   5   0   7        0.09        0.24      0.11 o 
   6   0   7        0.89        0.99      0.16 o 
  -6   1   7       10.96        9.88      0.48 o 
  -5   1   7       50.21       49.99      1.44 o 
  -4   1   7       32.60       32.39      0.96 o 
  -3   1   7       72.51       74.73      1.37 o 
  -2   1   7      156.37      156.68      5.16 o 
  -1   1   7      307.09      312.71      5.51 o 
   0   1   7      104.63      109.24      1.96 o 
   1   1   7      147.90      153.35      2.73 o 
   2   1   7       77.27       77.27      1.39 o 
   3   1   7       46.85       48.53      0.92 o 
   4   1   7       36.08       32.81      0.65 o 
   5   1   7       27.13       24.91      0.80 o 
   6   1   7        0.43        0.85      0.16 o 
  -6   2   7        8.95        9.11      0.45 o 
  -4   2   7       34.41       34.29      1.02 o 
  -3   2   7       89.26       84.07      1.54 o 
  -2   2   7      505.61      521.42     14.23 o 
  -1   2   7      959.46      960.77     19.79 o 
   0   2   7      443.20      456.79      6.86 o 
   1   2   7      798.27      864.91     12.33 o 
   2   2   7      139.68      142.25      2.55 o 
   3   2   7       48.87       54.25      1.01 o 
   4   2   7       37.14       35.01      0.70 o 
   5   2   7       19.54       17.72      0.41 o 
   6   2   7        1.49        1.82      0.21 o 
  -6   3   7        6.70        6.54      0.37 o 
  -5   3   7       13.59       13.33      0.53 o 
  -4   3   7       55.56       53.33      1.50 o 
  -3   3   7       44.42       47.08      0.90 o 
  -2   3   7      177.82      176.46      3.16 o 
  -1   3   7       53.89       50.05      0.76 o 
   0   3   7       38.01       41.01      0.62 o 
   1   3   7       90.83       93.45      2.70 o 
   2   3   7      237.86      245.42      4.41 o 
   3   3   7       65.70       60.56      1.16 o 
   4   3   7       18.78       18.45      0.42 o 
   5   3   7        2.25        2.11      0.17 o 
   6   3   7        6.59        7.72      0.40 o 
  -5   4   7        3.97        4.75      0.29 o 
  -4   4   7       21.85       21.84      0.49 o 
  -3   4   7       92.39       84.10      1.58 o 
  -2   4   7       47.67       47.16      0.89 o 
  -1   4   7       67.46       65.37      1.22 o 
   0   4   7       77.88       83.70      1.53 o 
   1   4   7       36.31       37.55      0.73 o 
   2   4   7        3.58        3.64      0.24 o 
   3   4   7       61.64       61.22      1.18 o 
   4   4   7        0.23        0.23      0.08 o 
   5   4   7        2.10        2.03      0.24 o 
  -5   5   7        4.00        3.69      0.27 o 
  -4   5   7       19.98       19.86      0.46 o 
  -3   5   7        3.34        3.49      0.59 o 
  -2   5   7       34.78       35.68      1.02 o 
  -1   5   7       23.26       21.71      0.60 o 
   0   5   7       37.90       40.14      0.78 o 
   1   5   7       40.29       38.12      0.75 o 
   2   5   7       34.45       35.35      0.72 o 
   3   5   7       25.08       24.79      0.55 o 
   4   5   7       12.65       12.70      0.34 o 
   5   5   7        0.14        0.61      0.19 o 
  -4   6   7        9.60        8.92      0.40 o 
  -3   6   7        6.41        6.17      0.29 o 
  -2   6   7       17.61       17.34      0.56 o 
  -1   6   7       95.69       90.89      2.39 o 
   0   6   7       46.69       46.33      1.54 o 
   1   6   7        2.47        3.37      0.16 o 
   2   6   7        4.28        3.73      0.27 o 
   3   6   7        4.63        4.26      0.19 o 
   4   6   7        2.75        3.10      0.37 o 
  -4   7   7        0.24        0.13      0.13 o 
  -3   7   7        0.51        0.51      0.13 o 
  -2   7   7        1.51        1.26      0.16 o 
  -1   7   7        7.03        7.08      0.32 o 
   0   7   7        0.97        1.59      0.12 o 
   1   7   7        0.49        0.66      0.10 o 
   2   7   7        2.21        2.40      0.15 o 
   3   7   7        9.63       10.51      0.32 o 
  -3   8   7        0.28        0.53      0.16 o 
  -2   8   7        0.91        1.28      0.19 o 
  -1   8   7        0.49        0.24      0.13 o 
   0   8   7       19.43       19.48      0.64 o 
   1   8   7        0.49        0.51      0.10 o 
   2   8   7        0.65        0.93      0.25 o 
   3   8   7        5.62        5.64      0.29 o 
   0   9   7        0.14        0.13      0.13 o 
   1   9   7        6.14        6.48      0.25 o 
  -1  -9   8        1.81        2.14      0.19 o 
  -3  -8   8        2.06        1.79      0.16 o 
  -2  -8   8        0.67        0.56      0.13 o 
  -1  -8   8        4.82        5.26      0.24 o 
  -4  -7   8        0.16        0.32      0.11 o 
  -3  -7   8        5.66        6.09      0.27 o 
  -2  -7   8        3.82        3.15      0.16 o 
  -1  -7   8        2.05        2.94      0.16 o 
   0  -7   8        7.26        7.18      0.27 o 
   2  -7   8       29.57       29.57      0.78 o 
  -4  -6   8        3.74        3.66      0.21 o 
  -3  -6   8       16.24       16.51      0.48 o 
  -2  -6   8        2.58        2.46      0.16 o 
  -1  -6   8       34.12       33.88      0.86 o 
   0  -6   8       62.04       59.94      1.25 o 
   2  -6   8       28.28       28.42      0.72 o 
  -5  -5   8        0.43        0.43      0.13 o 
  -4  -5   8        2.47        1.84      0.16 o 
  -3  -5   8       34.90       33.16      0.86 o 
  -2  -5   8       61.33       61.58      1.74 o 
  -1  -5   8      185.91      182.99      3.09 o 
   0  -5   8       46.45       47.39      0.84 o 
   2  -5   8        8.47        9.38      0.29 o 
  -5  -4   8        2.03        2.27      0.19 o 
  -4  -4   8        1.02        0.87      0.08 o 
  -3  -4   8       37.80       38.71      0.70 o 
  -2  -4   8       85.43       86.05      1.48 o 
  -1  -4   8       71.17       73.48      1.27 o 
   0  -4   8        7.92        5.92      0.14 o 
   1  -4   8       39.36       39.44      2.07 o 
   2  -4   8        8.51        8.95      0.27 o 
  -6  -3   8        6.40        7.16      0.35 o 
  -5  -3   8        6.18        7.29      0.32 o 
  -4  -3   8        1.02        0.75      0.11 o 
  -3  -3   8      226.41      215.44      5.48 o 
  -2  -3   8      125.99      130.41      2.22 o 
  -1  -3   8       20.68       19.68      0.53 o 
   0  -3   8      190.24      215.92      3.61 o 
   1  -3   8      199.39      196.92      5.60 o 
   2  -3   8       75.90       83.64      1.85 o 
  -6  -2   8        2.87        2.83      0.24 o 
  -5  -2   8        2.22        2.40      0.21 o 
  -4  -2   8      131.84      128.40      3.30 o 
  -3  -2   8        1.38        1.66      0.13 o 
  -2  -2   8      124.31      127.73      3.23 o 
  -1  -2   8      445.03      466.68      8.59 o 
   0  -2   8      328.56      357.65      5.98 o 
   1  -2   8      162.75      182.57      3.05 o 
   2  -2   8       55.37       62.80      1.42 o 
  -6  -1   8       12.87       13.78      0.53 o 
  -5  -1   8        1.49        1.66      0.19 o 
  -3  -1   8       73.28       74.15      1.90 o 
  -2  -1   8        0.66        0.21      0.05 o 
  -1  -1   8      286.22      307.19      6.19 o 
   0  -1   8      666.51      708.31     17.84 o 
   1  -1   8      160.78      169.14      3.00 o 
   2  -1   8      239.10      249.09      5.78 o 
   5  -1   8        4.88        5.15      0.27 o 
  -6   0   8        7.52       10.31      0.48 o 
  -5   0   8        3.11        2.64      0.21 o 
  -4   0   8       26.61       26.52      0.80 o 
  -3   0   8      121.79      136.35      3.50 o 
  -2   0   8       79.29       79.95      1.43 o 
  -1   0   8      145.54      162.95      3.65 o 
   0   0   8      114.03      133.31      2.36 o 
   1   0   8        0.26        0.09      0.02 o 
   2   0   8      343.35      343.61      8.55 o 
   3   0   8        2.61        3.55      0.19 o 
   4   0   8       37.05       36.88      1.04 o 
   5   0   8       29.62       28.50      0.86 o 
   6   0   8        0.00        0.24      0.13 o 
  -6   1   8       12.82       13.54      0.56 o 
  -5   1   8        1.49        1.82      0.21 o 
  -4   1   8       56.79       53.63      1.47 o 
  -3   1   8       73.31       71.68      1.93 o 
  -2   1   8        0.65        0.13      0.05 o 
  -1   1   8      286.73      309.02      5.64 o 
   0   1   8      666.45      690.77     13.16 o 
   1   1   8      160.88      168.72      3.00 o 
   2   1   8      239.02      245.51      4.70 o 
   3   1   8       28.98       32.30      0.63 o 
   4   1   8        5.81        5.97      0.20 o 
   5   1   8        4.87        4.97      0.29 o 
   6   1   8        1.96        2.16      0.24 o 
  -6   2   8        2.85        2.46      0.27 o 
  -5   2   8        2.19        2.83      0.24 o 
  -4   2   8      131.95      128.05      3.36 o 
  -3   2   8        1.37        1.70      0.10 o 
  -2   2   8      124.60      127.22      2.97 o 
  -1   2   8      445.41      476.58      6.95 o 
   0   2   8      328.52      345.28      5.14 o 
   1   2   8      162.83      179.48      2.74 o 
   2   2   8       55.20       60.91      1.15 o 
   3   2   8       92.60       91.13      1.67 o 
   4   2   8       12.22       11.69      0.30 o 
   5   2   8        8.29        9.00      0.26 o 
   6   2   8        4.12        5.77      0.35 o 
  -6   3   8        6.42        6.70      0.40 o 
  -5   3   8        6.19        6.04      0.35 o 
  -4   3   8        1.02        0.72      0.13 o 
  -3   3   8      226.49      219.47      3.90 o 
  -2   3   8      125.63      129.18      2.33 o 
  -1   3   8       20.68       19.37      0.56 o 
   0   3   8      190.66      212.22      3.09 o 
   1   3   8      199.13      194.94      2.84 o 
   2   3   8       76.07       78.54      1.47 o 
   3   3   8       10.70        9.74      0.26 o 
   4   3   8        6.15        5.51      0.19 o 
   5   3   8        0.73        0.80      0.10 o 
  -5   4   8        2.03        2.11      0.24 o 
  -4   4   8        1.03        0.88      0.16 o 
  -3   4   8       37.83       37.84      0.76 o 
  -2   4   8       85.53       84.12      1.56 o 
  -1   4   8       71.39       73.87      1.48 o 
   0   4   8        7.87        5.74      0.20 o 
   1   4   8       39.54       40.45      0.78 o 
   2   4   8        8.51        8.76      0.24 o 
   3   4   8       18.25       18.30      0.41 o 
   4   4   8       21.06       21.45      0.49 o 
   5   4   8        4.81        5.47      0.35 o 
  -5   5   8        0.43        0.48      0.16 o 
  -4   5   8        2.47        1.88      0.13 o 
  -3   5   8       34.80       32.58      0.66 o 
  -2   5   8       61.34       59.69      1.63 o 
  -1   5   8      186.08      178.51      4.61 o 
   0   5   8       46.53       47.41      0.91 o 
   1   5   8      107.03      101.95      2.66 o 
   2   5   8        8.50        9.44      0.37 o 
   3   5   8        9.02        7.80      0.24 o 
   4   5   8        9.26        9.69      0.28 o 
  -4   6   8        3.74        3.20      0.24 o 
  -3   6   8       16.29       15.95      0.56 o 
  -2   6   8        2.59        2.38      0.19 o 
  -1   6   8       34.26       33.27      0.96 o 
   0   6   8       62.01       59.77      1.37 o 
   1   6   8        5.74        6.35      0.32 o 
   2   6   8       28.20       27.75      0.60 o 
   3   6   8        7.46        7.50      0.25 o 
   4   6   8        1.90        2.31      0.17 o 
  -4   7   8        0.16        0.32      0.13 o 
  -3   7   8        5.64        5.74      0.29 o 
  -2   7   8        3.82        3.31      0.21 o 
  -1   7   8        2.03        1.98      0.19 o 
   0   7   8        7.27        7.51      0.25 o 
   1   7   8        5.34        5.68      0.22 o 
   2   7   8       29.55       29.99      0.65 o 
   3   7   8        7.23        8.54      0.33 o 
  -3   8   8        2.08        2.00      0.21 o 
  -2   8   8        0.67        0.51      0.16 o 
  -1   8   8        4.82        4.65      0.29 o 
   0   8   8        6.35        5.93      0.32 o 
   1   8   8        6.90        8.34      0.27 o 
   2   8   8        8.85        8.84      0.43 o 
   3   8   8        3.74        3.39      0.27 o 
   1   9   8        3.20        3.74      0.29 o 
  -2  -8   9        6.33        6.78      0.27 o 
  -1  -8   9       15.12       15.68      0.48 o 
  -3  -7   9        5.06        4.78      0.24 o 
  -2  -7   9        1.78        1.50      0.13 o 
  -1  -7   9        4.43        3.77      0.19 o 
   0  -7   9       13.91       13.36      0.40 o 
  -4  -6   9        4.55        5.72      0.27 o 
  -3  -6   9       11.22       12.07      0.40 o 
  -2  -6   9        8.05        7.43      0.27 o 
  -1  -6   9        2.61        2.40      0.13 o 
   0  -6   9       17.54       19.05      0.38 o 
  -5  -5   9        3.06        2.75      0.21 o 
  -4  -5   9        0.22        0.16      0.11 o 
  -3  -5   9        2.13        2.67      0.16 o 
  -2  -5   9        0.91        0.61      0.06 o 
  -1  -5   9       14.97       14.67      0.29 o 
   0  -5   9       90.38       88.18      1.53 o 
   2  -5   9       20.16       20.34      0.51 o 
  -5  -4   9        5.29        5.69      0.27 o 
  -4  -4   9       38.33       35.75      0.71 o 
  -3  -4   9       36.39       34.79      0.64 o 
  -2  -4   9       60.26       60.10      1.06 o 
  -1  -4   9      144.06      148.97      2.55 o 
   0  -4   9       21.32       23.84      0.44 o 
   1  -4   9        5.77        4.11      0.21 o 
  -6  -3   9        1.75        2.35      0.21 o 
  -5  -3   9        5.42        6.30      0.29 o 
  -4  -3   9       18.71       18.57      0.56 o 
  -3  -3   9      109.96      115.53      2.98 o 
  -2  -3   9      116.77      113.00      1.93 o 
  -1  -3   9       48.97       51.68      0.91 o 
   0  -3   9       91.16       99.59      1.69 o 
   1  -3   9       86.76       88.57      2.34 o 
  -6  -2   9        0.15        0.00      0.13 o 
  -5  -2   9        0.60        0.59      0.13 o 
  -4  -2   9       34.79       34.98      1.02 o 
  -3  -2   9        6.18        6.57      0.24 o 
  -2  -2   9       25.65       27.57      0.75 o 
  -1  -2   9       16.53       15.38      0.29 o 
   0  -2   9        4.59        4.40      0.10 o 
   1  -2   9       76.10       82.55      2.12 o 
  -6  -1   9        1.46        1.66      0.21 o 
  -5  -1   9        7.50        6.70      0.32 o 
  -4  -1   9       34.49       32.07      0.94 o 
  -3  -1   9       26.30       28.64      0.80 o 
  -2  -1   9      127.58      128.30      3.23 o 
  -1  -1   9        7.28        7.90      0.16 o 
   0  -1   9      106.44      107.37      1.50 o 
   1  -1   9      235.28      264.63      4.70 o 
   5  -1   9        8.65        8.71      0.37 o 
   6  -1   9        1.38        1.79      0.21 o 
  -6   0   9       27.47       29.56      0.96 o 
  -5   0   9       52.22       55.21      1.55 o 
  -4   0   9        0.66        0.64      0.13 o 
  -3   0   9        8.75        8.79      0.32 o 
  -2   0   9       53.21       55.28      1.00 o 
  -1   0   9      161.25      162.71      2.88 o 
   0   0   9      214.27      206.87      3.66 o 
   1   0   9      122.32      129.33      2.31 o 
   2   0   9       46.17       50.85      1.34 o 
   3   0   9       26.59       26.55      0.75 o 
   4   0   9       39.76       37.88      1.07 o 
   5   0   9        9.23       10.28      0.43 o 
   6   0   9        0.57        0.24      0.13 o 
  -6   1   9        1.46        1.36      0.21 o 
  -5   1   9        7.52        6.60      0.35 o 
  -4   1   9       34.44       32.84      0.96 o 
  -3   1   9       26.29       27.09      0.80 o 
  -2   1   9      127.41      127.30      2.61 o 
  -1   1   9        7.34        7.68      0.17 o 
   0   1   9      106.45      106.06      1.90 o 
   1   1   9      235.38      268.30      4.71 o 
   2   1   9       98.28      103.74      1.87 o 
   3   1   9       60.06       56.79      1.07 o 
   4   1   9       10.35        9.26      0.25 o 
   5   1   9        8.67        8.49      0.40 o 
   6   1   9        1.36        1.95      0.21 o 
  -6   2   9        0.16        0.19      0.16 o 
  -5   2   9        0.61        0.72      0.16 o 
  -4   2   9       34.83       36.32      1.04 o 
  -3   2   9        6.17        5.71      0.29 o 
  -2   2   9       25.61       28.21      0.54 o 
  -1   2   9       16.61       15.42      0.25 o 
   0   2   9        4.64        4.62      0.26 o 
   1   2   9       75.91       81.76      1.21 o 
   2   2   9       36.88       35.83      0.69 o 
   3   2   9        6.19        7.37      0.29 o 
   4   2   9       15.33       16.00      0.38 o 
   5   2   9        1.79        2.30      0.14 o 
  -6   3   9        1.74        2.62      0.27 o 
  -5   3   9        5.43        5.80      0.35 o 
  -4   3   9       18.75       17.91      0.61 o 
  -3   3   9      109.94      116.86      2.54 o 
  -2   3   9      116.60      112.29      2.03 o 
  -1   3   9       49.14       53.00      0.79 o 
   0   3   9       91.02       97.87      1.78 o 
   1   3   9       86.92       91.53      1.34 o 
   2   3   9        7.71        8.57      0.23 o 
   3   3   9        2.12        3.01      0.14 o 
   4   3   9       73.52       68.37      1.31 o 
   5   3   9        2.54        3.30      0.17 o 
  -5   4   9        5.31        6.17      0.35 o 
  -4   4   9       38.48       36.64      1.07 o 
  -3   4   9       36.46       34.75      0.69 o 
  -2   4   9       60.20       60.27      1.12 o 
  -1   4   9      144.22      151.33      3.01 o 
   0   4   9       21.40       23.41      0.48 o 
   1   4   9        5.74        5.04      0.16 o 
   2   4   9        2.11        2.14      0.20 o 
   3   4   9       30.19       26.98      1.19 o 
   4   4   9       12.44       12.43      0.34 o 
   5   4   9        1.34        1.67      0.14 o 
  -5   5   9        3.05        2.94      0.24 o 
  -4   5   9        0.22        0.09      0.08 o 
  -3   5   9        2.14        2.56      0.19 o 
  -2   5   9        0.90        0.64      0.11 o 
  -1   5   9       14.89       13.07      0.45 o 
   0   5   9       90.37       88.70      1.63 o 
   1   5   9       41.47       41.28      1.18 o 
   2   5   9       20.11       19.62      0.44 o 
   3   5   9        5.52        5.10      0.20 o 
   4   5   9       13.70       14.44      0.44 o 
  -4   6   9        4.56        5.80      0.29 o 
  -3   6   9       11.26       12.13      0.45 o 
  -2   6   9        8.06        7.53      0.32 o 
  -1   6   9        2.60        2.67      0.19 o 
   0   6   9       17.58       19.71      0.86 o 
   1   6   9       21.26       19.98      0.46 o 
   2   6   9       42.69       41.65      0.84 o 
   3   6   9        6.61        8.29      0.26 o 
   4   6   9        6.00        7.14      0.26 o 
  -4   7   9        3.05        3.44      0.24 o 
  -3   7   9        5.08        4.54      0.27 o 
  -2   7   9        1.77        1.42      0.16 o 
  -1   7   9        4.43        3.77      0.24 o 
   0   7   9       13.96       13.41      0.48 o 
   1   7   9       32.75       33.33      0.95 o 
   2   7   9        5.64        5.49      0.22 o 
   3   7   9        1.79        1.38      0.14 o 
  -2   8   9        6.35        6.54      0.35 o 
  -1   8   9       15.10       16.19      0.59 o 
   0   8   9        1.43        1.55      0.19 o 
   1   8   9        4.44        4.75      0.22 o 
   2   8   9        3.15        2.90      0.24 o 
  -2  -8  10        0.16        0.11      0.11 o 
  -1  -8  10        6.69        7.48      0.29 o 
  -3  -7  10        3.22        3.12      0.19 o 
  -2  -7  10        1.26        1.26      0.13 o 
  -1  -7  10        2.14        2.03      0.16 o 
   0  -7  10       16.94       16.94      0.45 o 
  -4  -6  10        8.24        7.75      0.32 o 
  -3  -6  10        3.68        4.30      0.21 o 
  -2  -6  10       25.56       26.14      0.69 o 
  -1  -6  10       11.42       10.53      0.32 o 
   0  -6  10        5.47        5.17      0.16 o 
  -5  -5  10        0.27        0.21      0.13 o 
  -4  -5  10        7.83        6.38      0.29 o 
  -3  -5  10        5.08        5.93      0.31 o 
  -2  -5  10        2.87        3.04      0.11 o 
  -1  -5  10      103.25      104.11      1.78 o 
   0  -5  10        7.46        7.34      0.19 o 
  -5  -4  10        5.84        4.48      0.17 o 
  -4  -4  10        2.01        2.56      0.13 o 
  -3  -4  10       13.23       13.57      0.29 o 
  -2  -4  10       90.03       88.25      1.52 o 
  -1  -4  10       26.31       27.86      0.52 o 
   0  -4  10      105.50      104.59      2.23 o 
   1  -4  10       21.90       21.23      0.64 o 
  -6  -3  10        0.57        0.69      0.16 o 
  -5  -3  10        1.88        1.55      0.16 o 
  -4  -3  10        5.31        5.85      0.24 o 
  -3  -3  10        1.99        1.95      0.13 o 
  -2  -3  10      114.18      111.19      1.92 o 
  -1  -3  10       54.75       56.04      0.98 o 
   0  -3  10       46.76       45.64      0.80 o 
   1  -3  10      128.78      127.40      3.31 o 
  -6  -2  10        1.15        1.68      0.21 o 
  -5  -2  10        4.18        4.27      0.24 o 
  -4  -2  10       13.77       13.09      0.45 o 
  -3  -2  10       97.34       94.22      2.44 o 
  -2  -2  10       74.84       76.30      1.98 o 
  -1  -2  10      114.75      109.54      1.88 o 
   0  -2  10        4.38        4.86      0.11 o 
   1  -2  10        6.95        7.59      0.27 o 
  -6  -1  10        3.41        5.18      0.32 o 
  -5  -1  10       17.58       15.90      0.56 o 
  -4  -1  10       38.02       38.06      1.07 o 
  -3  -1  10       36.75       33.76      0.94 o 
  -2  -1  10       65.30       64.56      1.66 o 
  -1  -1  10       95.33       96.98      3.74 o 
   0  -1  10       67.83       74.41      1.06 o 
   1  -1  10      141.33      144.68      2.60 o 
   5  -1  10        0.80        0.77      0.16 o 
   6  -1  10        5.11        4.57      0.32 o 
  -6   0  10        6.73        6.09      0.37 o 
  -5   0  10       11.25       11.11      0.45 o 
  -4   0  10       35.63       36.35      1.04 o 
  -3   0  10       99.69       91.41      2.36 o 
  -2   0  10       15.32       17.93      0.51 o 
  -1   0  10       12.14       10.49      0.22 o 
   0   0  10       12.55       15.67      0.45 o 
   1   0  10       39.39       42.64      0.80 o 
   2   0  10      155.49      161.84      4.07 o 
   3   0  10        0.48        0.56      0.11 o 
   5   0  10        0.27        0.21      0.13 o 
   6   0  10        1.01        1.44      0.21 o 
  -6   1  10        3.41        5.69      0.35 o 
  -5   1  10       17.60       15.69      0.59 o 
  -4   1  10       37.88       37.15      1.07 o 
  -3   1  10       36.89       33.95      0.94 o 
  -2   1  10       65.22       64.03      1.17 o 
  -1   1  10       95.23       97.09      1.74 o 
   0   1  10       67.66       75.46      1.35 o 
   1   1  10      141.27      147.51      2.96 o 
   2   1  10       58.87       59.99      1.58 o 
   3   1  10        6.70        6.63      0.20 o 
   4   1  10       28.13       25.86      0.55 o 
   5   1  10        0.81        1.12      0.19 o 
  -6   2  10        1.17        1.36      0.21 o 
  -5   2  10        4.17        4.14      0.29 o 
  -4   2  10       13.82       13.41      0.48 o 
  -3   2  10       97.37       94.62      2.47 o 
  -2   2  10       74.88       77.08      1.39 o 
  -1   2  10      114.81      109.81      1.59 o 
   0   2  10        4.36        4.73      0.10 o 
   1   2  10        6.93        7.31      0.15 o 
   2   2  10        0.40        0.20      0.06 o 
   3   2  10      201.56      187.20      3.44 o 
   4   2  10       15.41       14.09      0.35 o 
   5   2  10        9.25        9.07      0.31 o 
  -5   3  10        1.89        1.26      0.19 o 
  -4   3  10        5.32        6.01      0.29 o 
  -3   3  10        2.00        2.00      0.11 o 
  -2   3  10      114.29      111.71      2.01 o 
  -1   3  10       54.76       56.35      0.84 o 
   0   3  10       46.73       45.38      0.69 o 
   1   3  10      128.51      129.60      1.89 o 
   2   3  10       43.08       37.41      1.04 o 
   3   3  10       11.03       10.91      0.29 o 
   4   3  10       44.69       43.21      0.87 o 
   5   3  10        0.09        0.14      0.09 o 
  -5   4  10        5.87        4.49      0.29 o 
  -4   4  10        2.01        2.24      0.19 o 
  -3   4  10       13.21       13.63      0.32 o 
  -2   4  10       89.85       87.95      1.61 o 
  -1   4  10       26.19       27.67      0.80 o 
   0   4  10      105.42      103.13      1.89 o 
   1   4  10       21.83       22.61      0.47 o 
   2   4  10       24.62       24.14      0.52 o 
   3   4  10       27.29       26.54      0.57 o 
   4   4  10        1.17        1.56      0.13 o 
   5   4  10        0.85        1.50      0.14 o 
  -5   5  10        0.28        0.21      0.16 o 
  -4   5  10        7.83        6.33      0.32 o 
  -3   5  10        5.08        5.90      0.27 o 
  -2   5  10        2.85        2.96      0.19 o 
  -1   5  10      103.11      100.57      2.66 o 
   0   5  10        7.48        7.05      0.21 o 
   1   5  10       76.62       70.45      1.59 o 
   2   5  10       36.79       36.80      0.75 o 
   3   5  10       12.31       12.00      0.39 o 
   4   5  10        1.88        1.83      0.14 o 
  -4   6  10        8.24        8.28      0.37 o 
  -3   6  10        3.67        3.55      0.24 o 
  -2   6  10       25.53       26.20      0.80 o 
  -1   6  10       11.41       11.06      0.40 o 
   0   6  10        5.50        5.42      0.19 o 
   1   6  10       18.68       18.83      0.44 o 
   2   6  10       23.20       21.86      0.51 o 
   3   6  10       12.16       11.46      0.69 o 
   4   6  10        7.50        8.71      0.37 o 
  -4   7  10        2.34        3.12      0.24 o 
  -3   7  10        3.21        2.94      0.21 o 
  -2   7  10        1.28        1.28      0.19 o 
  -1   7  10        2.14        2.06      0.19 o 
   0   7  10       16.92       16.03      0.56 o 
   1   7  10        0.18        0.28      0.09 o 
   2   7  10        5.80        5.75      0.23 o 
   3   7  10        2.67        3.05      0.19 o 
  -2   8  10        0.16        0.00      0.13 o 
  -1   8  10        6.67        8.04      0.37 o 
   0   8  10        0.23        0.21      0.13 o 
   1   8  10       30.94       34.17      0.75 o 
   2   8  10        1.81        2.17      0.17 o 
  -2  -8  11        1.46        1.74      0.16 o 
  -1  -8  11        4.02        4.17      0.21 o 
  -3  -7  11        4.06        4.59      0.24 o 
  -2  -7  11        3.55        3.31      0.19 o 
  -1  -7  11        6.83        6.38      0.24 o 
  -4  -6  11        4.67        4.81      0.27 o 
  -3  -6  11        2.03        1.79      0.16 o 
  -2  -6  11       24.44       23.25      0.61 o 
  -1  -6  11        6.52        7.08      0.18 o 
   0  -6  11       19.37       19.70      0.61 o 
  -5  -5  11        0.34        0.35      0.13 o 
  -4  -5  11       16.57       17.39      0.53 o 
  -3  -5  11       10.92       10.98      0.26 o 
  -2  -5  11        0.12        0.04      0.06 o 
  -1  -5  11       70.56       68.18      1.45 o 
   0  -5  11        8.88        9.22      0.35 o 
  -5  -4  11        1.50        1.91      0.13 o 
  -4  -4  11        9.42        9.53      0.25 o 
  -3  -4  11       94.87       88.91      1.80 o 
  -2  -4  11       36.73       37.68      0.69 o 
  -1  -4  11      151.64      146.81      2.49 o 
   0  -4  11       67.87       66.13      1.71 o 
   1  -4  11       70.44       61.04      1.69 o 
  -6  -3  11        1.26        1.23      0.19 o 
  -5  -3  11        5.92        6.78      0.29 o 
  -4  -3  11        6.06        6.65      0.27 o 
  -3  -3  11       48.92       45.90      1.26 o 
  -2  -3  11      214.05      206.72      3.57 o 
  -1  -3  11      111.56      107.75      1.87 o 
   0  -3  11      152.85      159.15      3.93 o 
   1  -3  11       56.37       53.78      1.45 o 
  -6  -2  11        2.00        1.52      0.21 o 
  -5  -2  11        8.45        8.55      0.37 o 
  -4  -2  11       82.25       80.42      2.12 o 
  -3  -2  11      161.67      151.96      3.88 o 
  -2  -2  11      256.68      249.71      6.23 o 
  -1  -2  11       59.36       57.42      1.02 o 
   0  -2  11       83.73       87.84      2.17 o 
   1  -2  11       69.05       66.21      1.77 o 
  -6  -1  11        6.73        6.86      0.37 o 
  -5  -1  11       19.58       19.16      0.64 o 
  -4  -1  11        4.21        4.59      0.24 o 
  -3  -1  11       94.91       89.24      2.31 o 
  -2  -1  11       39.64       36.16      0.96 o 
  -1  -1  11        1.11        1.36      0.06 o 
   0  -1  11       23.72       27.49      0.78 o 
   1  -1  11      146.12      142.74      2.60 o 
   5  -1  11       13.42       12.32      0.48 o 
  -6   0  11       33.23       36.28      1.12 o 
  -5   0  11        0.12        0.21      0.13 o 
  -4   0  11      393.11      371.12      9.35 o 
  -3   0  11       28.05       27.28      0.78 o 
  -1   0  11      668.73      633.79     11.17 o 
   0   0  11       43.20       50.82      0.93 o 
   1   0  11       69.68       68.79      1.25 o 
   2   0  11        3.27        3.39      0.19 o 
   3   0  11        1.48        1.36      0.13 o 
   4   0  11        6.43        5.48      0.27 o 
   5   0  11        0.16        0.37      0.13 o 
  -6   1  11        6.73        7.83      0.40 o 
  -5   1  11       19.61       19.00      0.67 o 
  -4   1  11        4.22        4.09      0.24 o 
  -3   1  11       94.85       88.06      2.31 o 
  -2   1  11       39.52       35.33      0.70 o 
  -1   1  11        1.08        1.19      0.08 o 
   0   1  11       23.75       26.96      0.52 o 
   1   1  11      146.20      147.71      2.60 o 
   2   1  11       29.87       27.79      0.78 o 
   3   1  11      169.72      152.29      2.75 o 
   4   1  11       14.39       14.27      0.35 o 
   5   1  11       13.45       12.93      0.51 o 
  -5   2  11        8.46        8.28      0.37 o 
  -4   2  11       82.41       79.35      2.14 o 
  -3   2  11      161.56      152.47      3.90 o 
  -2   2  11      256.43      247.08      4.39 o 
  -1   2  11       59.41       59.41      0.87 o 
   0   2  11       83.88       83.42      1.25 o 
   1   2  11       69.02       67.41      1.01 o 
   2   2  11       28.18       24.49      0.50 o 
   3   2  11       22.05       19.72      0.43 o 
   4   2  11       14.30       11.85      0.31 o 
   5   2  11        0.65        1.07      0.12 o 
  -5   3  11        5.92        6.62      0.35 o 
  -4   3  11        6.07        6.44      0.32 o 
  -3   3  11       48.98       48.54      1.75 o 
  -2   3  11      214.14      213.73      3.82 o 
  -1   3  11      111.31      109.98      1.97 o 
   0   3  11      152.86      154.33      2.26 o 
   1   3  11       56.33       54.31      1.02 o 
   2   3  11       38.81       37.51      0.75 o 
   3   3  11       34.13       31.11      0.64 o 
   4   3  11       15.78       14.35      0.37 o 
   5   3  11        1.23        1.19      0.12 o 
  -5   4  11        1.50        1.92      0.21 o 
  -4   4  11        9.42        9.24      0.40 o 
  -3   4  11       94.99       91.80      2.29 o 
  -2   4  11       36.74       37.57      0.73 o 
  -1   4  11      151.68      145.45      3.71 o 
   0   4  11       67.82       64.73      1.21 o 
   1   4  11       70.57       65.25      1.20 o 
   2   4  11       12.54       12.47      0.31 o 
   3   4  11       11.19       10.42      0.39 o 
   4   4  11        2.67        3.01      0.17 o 
   5   4  11        0.67        0.61      0.16 o 
  -5   5  11        0.35        0.37      0.13 o 
  -3   5  11       10.93       11.25      0.43 o 
  -2   5  11        0.12        0.11      0.08 o 
  -1   5  11       70.54       67.24      1.82 o 
   0   5  11        8.85        9.01      0.27 o 
   1   5  11       92.45       90.28      1.68 o 
   2   5  11       22.67       17.95      0.42 o 
   3   5  11        7.10        7.10      0.24 o 
   4   5  11        6.13        6.82      0.24 o 
  -3   6  11        2.03        1.74      0.19 o 
  -2   6  11       24.43       22.91      0.72 o 
  -1   6  11        6.56        6.81      0.32 o 
   0   6  11       19.36       18.97      0.61 o 
   1   6  11        3.94        3.79      0.17 o 
   2   6  11        6.75        7.40      0.27 o 
   3   6  11        1.87        2.77      0.16 o 
   4   6  11        6.66        6.86      0.35 o 
  -4   7  11        0.89        0.56      0.16 o 
  -3   7  11        4.05        4.35      0.27 o 
  -2   7  11        3.54        3.28      0.24 o 
  -1   7  11        6.81        6.46      0.32 o 
   0   7  11       14.98       15.55      0.56 o 
   1   7  11       12.83       12.86      0.68 o 
   2   7  11        5.84        6.39      0.25 o 
   3   7  11        0.78        0.91      0.19 o 
  -1   8  11        4.02        4.11      0.29 o 
   0   8  11        7.40        7.34      0.35 o 
   1   8  11        3.33        3.12      0.27 o 
   2   8  11        0.85        0.93      0.19 o 
  -2  -8  12        0.43        0.24      0.11 o 
  -3  -7  12        2.99        3.93      0.21 o 
  -2  -7  12        1.24        1.84      0.16 o 
  -4  -6  12        3.04        3.50      0.21 o 
  -3  -6  12        5.12        6.22      0.27 o 
  -2  -6  12       10.87        8.82      0.29 o 
  -1  -6  12        1.65        1.47      0.13 o 
   0  -6  12        7.29        6.94      0.29 o 
  -4  -5  12       23.52       23.46      0.67 o 
  -3  -5  12       29.40       29.36      0.57 o 
  -2  -5  12       17.10       15.11      0.32 o 
  -1  -5  12        7.94        7.42      0.99 o 
   0  -5  12       15.85       16.22      0.51 o 
   1  -5  12        0.37        0.53      0.11 o 
  -5  -4  12       13.80       14.11      0.34 o 
  -4  -4  12       31.72       31.54      0.61 o 
  -3  -4  12       21.35       20.45      0.42 o 
  -2  -4  12       95.98       94.41      1.66 o 
  -1  -4  12       25.92       27.57      0.52 o 
   0  -4  12        3.03        3.28      0.19 o 
   1  -4  12       64.14       54.82      1.50 o 
  -5  -3  12        1.46        2.00      0.19 o 
  -4  -3  12        4.54        4.70      0.24 o 
  -3  -3  12       70.58       70.17      1.26 o 
  -2  -3  12        6.89        8.88      0.21 o 
  -1  -3  12        0.52        0.57      0.06 o 
   0  -3  12       46.76       45.40      1.18 o 
   1  -3  12       24.05       24.30      0.72 o 
  -5  -2  12       11.77       12.26      0.45 o 
  -4  -2  12       76.51       73.78      1.98 o 
  -3  -2  12       23.60       22.59      0.64 o 
  -2  -2  12       46.60       47.22      1.26 o 
  -1  -2  12       39.92       39.68      0.72 o 
   0  -2  12      133.59      131.04      3.28 o 
   1  -2  12        5.90        5.48      0.24 o 
  -6  -1  12        3.30        3.69      0.27 o 
  -5  -1  12       17.57       15.79      0.56 o 
  -4  -1  12       40.38       38.55      1.10 o 
  -3  -1  12       73.46       67.02      1.74 o 
  -2  -1  12       50.05       47.39      1.23 o 
  -1  -1  12      128.21      128.27      2.48 o 
   0  -1  12       72.99       77.97      1.43 o 
   1  -1  12      124.26      124.65      2.25 o 
   5  -1  12        0.20        0.32      0.13 o 
  -5   0  12       34.41       33.05      0.99 o 
  -4   0  12       63.99       56.85      1.55 o 
  -3   0  12        5.97        6.68      0.27 o 
  -2   0  12       45.98       45.11      1.20 o 
  -1   0  12      254.30      239.51      4.24 o 
   0   0  12       81.30       80.78      1.46 o 
   1   0  12       78.74       73.69      1.35 o 
   2   0  12      163.38      159.78      4.04 o 
   3   0  12        1.72        2.27      0.16 o 
   4   0  12        3.57        3.66      0.24 o 
   5   0  12        4.95        4.97      0.29 o 
  -5   1  12       17.57       15.66      0.59 o 
  -4   1  12       40.37       38.49      1.10 o 
  -3   1  12       73.27       66.03      1.77 o 
  -2   1  12       50.14       45.92      1.23 o 
  -1   1  12      127.98      129.23      2.30 o 
   0   1  12       72.95       80.90      1.44 o 
   1   1  12      124.17      125.27      2.69 o 
   2   1  12       63.78       58.69      1.55 o 
   3   1  12       22.46       20.44      0.44 o 
   4   1  12        4.49        4.15      0.21 o 
   5   1  12        0.20        0.69      0.16 o 
  -5   2  12       11.76       12.64      0.51 o 
  -4   2  12       76.41       75.14      2.01 o 
  -3   2  12       23.63       22.05      0.67 o 
  -2   2  12       46.43       48.43      0.90 o 
  -1   2  12       39.74       40.48      0.75 o 
   0   2  12      133.57      128.54      1.88 o 
   1   2  12        5.93        5.97      0.13 o 
   2   2  12       13.31       13.57      0.32 o 
   3   2  12        4.68        4.31      0.17 o 
   4   2  12       19.78       16.44      0.40 o 
   5   2  12        0.60        1.05      0.24 o 
  -5   3  12        1.46        1.90      0.21 o 
  -4   3  12        4.54        4.70      0.27 o 
  -3   3  12       70.45       72.41      1.88 o 
  -2   3  12        6.93        8.66      0.40 o 
  -1   3  12        0.51        0.18      0.09 o 
   0   3  12       46.75       44.06      0.68 o 
   1   3  12       24.13       24.83      0.52 o 
   2   3  12       10.30        9.75      0.25 o 
   3   3  12       11.06       11.08      0.29 o 
   4   3  12        2.35        2.18      0.16 o 
   5   3  12        4.91        5.55      0.29 o 
  -5   4  12       13.79       13.87      0.53 o 
  -4   4  12       31.73       30.99      0.94 o 
  -3   4  12       21.39       20.73      0.61 o 
  -2   4  12       95.84       96.35      1.74 o 
  -1   4  12       25.90       27.64      0.80 o 
   0   4  12        3.01        3.27      0.13 o 
   1   4  12       63.98       55.65      1.06 o 
   2   4  12       16.75       15.81      0.39 o 
   3   4  12        9.22        8.35      0.32 o 
   4   4  12        4.83        4.80      0.21 o 
  -5   5  12        0.15        0.16      0.16 o 
  -3   5  12       29.37       29.03      0.88 o 
  -2   5  12       17.06       14.46      0.51 o 
  -1   5  12        7.91        6.20      0.29 o 
   0   5  12       15.86       15.98      0.53 o 
   1   5  12        0.37        0.67      0.27 o 
   2   5  12        6.24        6.91      0.24 o 
   3   5  12        1.65        1.64      0.14 o 
   4   5  12        0.64        0.72      0.12 o 
  -3   6  12        5.13        7.18      0.35 o 
  -2   6  12       10.85        9.22      0.37 o 
  -1   6  12        1.64        1.68      0.19 o 
   0   6  12        7.29        7.32      0.32 o 
   1   6  12        3.59        3.59      0.21 o 
   2   6  12        7.52        7.37      0.25 o 
   3   6  12        3.27        3.08      0.18 o 
  -3   7  12        2.99        3.53      0.24 o 
  -2   7  12        1.24        1.60      0.19 o 
  -1   7  12        0.63        0.59      0.13 o 
   0   7  12        5.09        4.86      0.27 o 
   1   7  12        1.10        0.99      0.16 o 
   2   7  12        2.05        1.70      0.15 o 
  -3  -7  13        3.69        3.77      0.21 o 
  -4  -6  13        3.75        3.79      0.24 o 
  -3  -6  13        1.26        2.43      0.19 o 
  -2  -6  13        9.97       10.52      0.35 o 
  -1  -6  13        0.83        1.09      0.13 o 
   0  -6  13        3.30        3.20      0.21 o 
  -4  -5  13       29.44       29.30      0.80 o 
  -3  -5  13        7.55        8.27      0.23 o 
  -2  -5  13       30.17       31.42      0.59 o 
  -1  -5  13       16.90       17.80      0.56 o 
   0  -5  13        7.09        6.92      0.29 o 
   1  -5  13        8.38        8.17      0.35 o 
  -5  -4  13        6.50        7.91      0.24 o 
  -4  -4  13       31.82       31.85      0.82 o 
  -3  -4  13        5.48        6.52      0.19 o 
  -2  -4  13        9.12        9.99      0.72 o 
  -1  -4  13       19.54       20.34      0.61 o 
   0  -4  13        9.86        8.79      0.35 o 
   1  -4  13       64.54       56.45      1.58 o 
  -5  -3  13        8.95        8.92      0.35 o 
  -4  -3  13       22.13       22.42      0.69 o 
  -3  -3  13        5.03        4.98      0.16 o 
  -2  -3  13       42.30       39.22      0.73 o 
  -1  -3  13       13.57       16.27      0.48 o 
   0  -3  13        0.78        1.12      0.11 o 
   1  -3  13       21.47       23.39      0.72 o 
  -5  -2  13       16.28       15.23      0.53 o 
  -4  -2  13       22.17       20.34      0.64 o 
  -3  -2  13       22.24       22.48      0.67 o 
  -2  -2  13       56.49       58.51      1.55 o 
  -1  -2  13       67.26       65.97      1.71 o 
   0  -2  13       15.11       15.07      0.45 o 
   1  -2  13        6.05        7.16      0.29 o 
  -5  -1  13       10.13       11.03      0.43 o 
  -4  -1  13       19.78       18.92      0.61 o 
  -3  -1  13       14.75       13.60      0.45 o 
  -2  -1  13       30.73       28.48      0.80 o 
  -1  -1  13       78.85       77.39      2.04 o 
   0  -1  13      112.02      110.84      2.00 o 
   1  -1  13       67.04       65.95      1.58 o 
   5  -1  13        2.26        2.40      0.24 o 
  -5   0  13       13.10       13.28      0.51 o 
  -4   0  13       38.09       34.82      0.99 o 
  -3   0  13        8.58        7.35      0.29 o 
  -2   0  13       10.97       10.50      0.35 o 
  -1   0  13       51.02       49.95      0.92 o 
   0   0  13       57.16       55.66      1.02 o 
   1   0  13        5.35        5.46      0.16 o 
   2   0  13      171.17      168.25      4.25 o 
   3   0  13        1.72        2.30      0.19 o 
   4   0  13        1.31        1.39      0.16 o 
   5   0  13        0.49        1.04      0.19 o 
  -5   1  13       10.13       11.27      0.45 o 
  -4   1  13       19.77       19.40      0.61 o 
  -3   1  13       14.81       14.00      0.45 o 
  -2   1  13       30.70       29.20      0.80 o 
  -1   1  13       78.56       80.76      1.49 o 
   0   1  13      112.03      111.47      1.99 o 
   1   1  13       67.05       66.07      1.21 o 
   2   1  13       43.80       48.17      1.28 o 
   3   1  13       20.58       18.61      0.42 o 
   4   1  13        9.76        9.26      0.49 o 
   5   1  13        2.28        2.67      0.24 o 
  -5   2  13       16.29       16.57      0.59 o 
  -4   2  13       22.23       21.68      0.67 o 
  -3   2  13       22.27       23.07      0.67 o 
  -2   2  13       56.45       59.33      1.10 o 
  -1   2  13       67.12       65.84      1.20 o 
   0   2  13       15.05       14.80      0.26 o 
   1   2  13        6.05        7.21      0.16 o 
   2   2  13       34.82       32.72      0.71 o 
   3   2  13       22.43       20.57      0.48 o 
   4   2  13       14.68       13.28      0.35 o 
   5   2  13        1.57        1.58      0.19 o 
  -5   3  13        8.95        8.57      0.40 o 
  -4   3  13       22.10       23.36      0.72 o 
  -3   3  13        5.01        4.83      0.24 o 
  -2   3  13       42.27       40.49      0.77 o 
  -1   3  13       13.55       16.11      0.34 o 
   0   3  13        0.80        1.03      0.06 o 
   1   3  13       21.48       24.44      0.51 o 
   2   3  13       21.76       19.33      0.44 o 
   3   3  13        9.77        7.84      0.24 o 
   4   3  13        3.03        3.16      0.16 o 
  -5   4  13        6.49        7.85      0.37 o 
  -4   4  13       31.76       32.70      0.96 o 
  -3   4  13        5.46        6.20      0.27 o 
  -2   4  13        9.14        9.51      0.37 o 
  -1   4  13       19.61       20.90      0.64 o 
   0   4  13        9.86        9.92      1.23 o 
   1   4  13       64.40       59.71      1.13 o 
   2   4  13        3.60        3.38      0.24 o 
   3   4  13        1.85        2.08      0.15 o 
   4   4  13        1.60        1.41      0.14 o 
  -3   5  13        7.55        8.79      0.37 o 
  -2   5  13       30.18       32.51      0.94 o 
  -1   5  13       16.95       17.98      0.59 o 
   0   5  13        7.07        6.17      0.29 o 
   1   5  13        8.42        8.86      0.25 o 
   2   5  13       20.37       18.04      0.44 o 
   3   5  13        3.51        3.63      0.18 o 
  -3   6  13        1.25        2.56      0.21 o 
  -2   6  13        9.98       10.71      0.43 o 
  -1   6  13        0.83        0.83      0.16 o 
   0   6  13        3.30        3.07      0.21 o 
   1   6  13        6.20        6.16      0.23 o 
   2   6  13        0.54        0.59      0.11 o 
   3   6  13        0.04       -0.03      0.09 o 
  -3   7  13        3.68        4.22      0.27 o 
  -2   7  13        0.82        0.85      0.16 o 
  -1   7  13       13.52       13.30      0.51 o 
   0   7  13        1.91        2.24      0.21 o 
   1   7  13        7.98        8.52      0.40 o 
   2   7  13        0.28        0.40      0.16 o 
  -3  -6  14        1.67        1.20      0.16 o 
  -1  -6  14        7.11        6.65      0.29 o 
   0  -6  14        6.53        6.46      0.29 o 
  -4  -5  14        0.22        0.51      0.13 o 
  -3  -5  14       10.79       12.24      0.29 o 
  -2  -5  14        6.61        6.97      0.29 o 
  -1  -5  14        6.70        6.68      0.27 o 
   0  -5  14        1.77        1.28      0.16 o 
   1  -5  14        3.15        2.72      0.21 o 
  -5  -4  14        2.18        2.18      0.14 o 
  -4  -4  14       17.46       17.85      0.60 o 
  -3  -4  14       18.44       18.38      0.39 o 
  -2  -4  14       31.41       32.54      0.91 o 
  -1  -4  14       37.52       37.61      1.02 o 
   0  -4  14       37.64       37.10      1.04 o 
   1  -4  14       28.71       23.71      0.75 o 
  -5  -3  14        8.59        9.16      0.37 o 
  -4  -3  14       10.30       10.12      0.37 o 
  -3  -3  14       12.07       11.75      0.27 o 
  -2  -3  14       52.01       49.84      1.34 o 
  -1  -3  14       16.96       18.73      0.53 o 
   0  -3  14       34.25       32.09      0.88 o 
   1  -3  14       84.64       79.69      2.14 o 
  -5  -2  14        9.31        9.64      0.40 o 
  -4  -2  14        4.62        4.75      0.24 o 
  -3  -2  14        0.89        0.61      0.11 o 
  -2  -2  14       22.70       22.77      0.67 o 
  -1  -2  14        5.53        6.22      0.24 o 
   0  -2  14       55.68       57.73      1.53 o 
   1  -2  14       36.36       32.93      0.99 o 
  -5  -1  14        6.71        7.88      0.35 o 
  -4  -1  14        1.95        1.15      0.13 o 
  -3  -1  14        8.76        8.39      0.32 o 
  -2  -1  14       29.37       28.85      0.80 o 
  -1  -1  14       40.47       38.96      1.04 o 
   0  -1  14       12.08       12.52      0.28 o 
   1  -1  14        5.66        5.90      0.20 o 
  -5   0  14        1.23        1.68      0.19 o 
  -4   0  14        6.42        5.18      0.27 o 
  -3   0  14        0.02       -0.08      0.08 o 
  -2   0  14        0.88        0.83      0.11 o 
  -1   0  14        7.57       10.10      0.32 o 
   0   0  14       29.66       31.13      0.61 o 
   1   0  14      258.40      253.79      4.51 o 
   2   0  14       45.06       43.72      1.20 o 
   3   0  14       78.54       73.24      1.96 o 
  -5   1  14        6.70        7.67      0.37 o 
  -4   1  14        1.96        1.26      0.16 o 
  -3   1  14        8.75        9.00      0.32 o 
  -2   1  14       29.63       29.33      0.80 o 
  -1   1  14       40.55       39.47      0.74 o 
   0   1  14       12.10       13.14      0.36 o 
   1   1  14        5.66        5.78      0.17 o 
   2   1  14       69.81       66.97      1.77 o 
   3   1  14       36.27       33.89      1.02 o 
   4   1  14        4.74        4.21      0.18 o 
  -5   2  14        9.30        9.78      0.43 o 
  -4   2  14        4.61        4.89      0.27 o 
  -3   2  14        0.88        0.72      0.13 o 
  -2   2  14       22.63       22.96      0.64 o 
  -1   2  14        5.50        6.32      0.17 o 
   0   2  14       55.81       58.09      0.93 o 
   1   2  14       36.28       35.70      0.57 o 
   2   2  14        7.53        8.11      0.35 o 
   3   2  14        7.18        5.41      0.20 o 
   4   2  14        2.76        2.87      0.16 o 
  -5   3  14        8.55        8.73      0.40 o 
  -4   3  14       10.28       11.06      0.43 o 
  -3   3  14       12.02       11.62      0.40 o 
  -2   3  14       51.91       51.00      0.96 o 
  -1   3  14       17.09       17.97      0.39 o 
   0   3  14       34.29       30.27      0.62 o 
   1   3  14       84.80       81.78      1.51 o 
   2   3  14        2.10        1.96      0.25 o 
   3   3  14        3.48        3.44      0.17 o 
   4   3  14        2.50        2.08      0.16 o 
  -5   4  14        2.18        2.48      0.24 o 
  -4   4  14       17.53       18.04      0.59 o 
  -3   4  14       18.42       18.54      0.56 o 
  -2   4  14       31.42       32.91      0.94 o 
  -1   4  14       37.54       36.11      1.04 o 
   0   4  14       37.70       36.70      1.04 o 
   1   4  14       28.72       24.86      0.53 o 
   2   4  14       10.62       10.46      0.29 o 
   3   4  14        6.91        7.25      0.24 o 
   4   4  14        4.44        4.35      0.21 o 
  -2   5  14        6.63        7.05      0.32 o 
  -1   5  14        6.68        6.36      0.29 o 
   0   5  14        1.79        1.76      0.19 o 
   1   5  14        3.17        3.04      0.27 o 
   2   5  14        2.22        2.67      0.15 o 
   3   5  14        2.55        2.24      0.16 o 
  -3   6  14        1.66        1.42      0.19 o 
  -2   6  14       10.26       11.11      0.45 o 
  -1   6  14        7.12        6.44      0.32 o 
   0   6  14        6.55        7.00      0.32 o 
   1   6  14        1.11        1.15      0.16 o 
   2   6  14        2.18        2.20      0.31 o 
  -3   7  14        6.37        6.57      0.35 o 
  -2   7  14        1.98        2.35      0.21 o 
  -1   7  14        7.43        7.83      0.37 o 
   0   7  14       13.35       14.40      0.56 o 
   1   7  14       10.80       10.44      0.45 o 
   2   7  14        3.83        4.41      0.32 o 
  -1  -6  15        1.43        1.36      0.16 o 
   0  -6  15        7.90        9.16      0.37 o 
  -4  -5  15        2.18        1.73      0.12 o 
  -3  -5  15       23.07       23.46      0.69 o 
  -2  -5  15       21.36       20.98      0.64 o 
  -1  -5  15        0.18        0.16      0.11 o 
   0  -5  15       19.98       18.47      0.61 o 
   1  -5  15        7.56        6.81      0.32 o 
  -4  -4  15       13.80       15.36      0.36 o 
  -3  -4  15        8.03        9.08      0.35 o 
  -2  -4  15       19.41       17.88      0.56 o 
  -1  -4  15       19.78       18.47      0.56 o 
   0  -4  15        1.14        1.23      0.13 o 
   1  -4  15        3.47        2.40      0.19 o 
  -5  -3  15        0.46        0.48      0.13 o 
  -4  -3  15        5.60        6.81      0.29 o 
  -3  -3  15        8.55        8.09      0.32 o 
  -2  -3  15       55.17       56.37      1.53 o 
  -1  -3  15       28.76       26.68      0.78 o 
   0  -3  15       81.18       77.26      2.01 o 
   1  -3  15      100.46       91.26      2.47 o 
  -5  -2  15        9.48        9.14      0.37 o 
  -4  -2  15        3.70        3.45      0.21 o 
  -3  -2  15       42.91       44.54      1.20 o 
  -2  -2  15       21.53       22.29      0.67 o 
  -1  -2  15       54.70       54.02      1.47 o 
   0  -2  15       87.89       77.38      2.06 o 
   1  -2  15       19.84       19.56      0.64 o 
  -5  -1  15        5.11        5.15      0.29 o 
  -4  -1  15        0.36        0.13      0.11 o 
  -3  -1  15       11.24       10.45      0.37 o 
  -2  -1  15       33.08       28.70      0.83 o 
  -1  -1  15        1.49        1.31      0.11 o 
   0  -1  15      103.14      101.64      2.46 o 
   1  -1  15      296.13      299.12      5.28 o 
  -5   0  15        2.96        2.19      0.21 o 
  -4   0  15        5.65        5.29      0.27 o 
  -2   0  15        0.29        0.24      0.08 o 
  -1   0  15      100.68       95.96      2.47 o 
   0   0  15       65.85       62.18      1.16 o 
   1   0  15       48.51       51.71      0.98 o 
   2   0  15      150.30      154.45      3.92 o 
   3   0  15        1.13        0.77      0.13 o 
   4   0  15        1.65        1.55      0.19 o 
  -5   1  15        5.12        5.42      0.29 o 
  -4   1  15        0.36        0.43      0.13 o 
  -3   1  15       11.24       10.87      0.37 o 
  -2   1  15       33.05       30.25      0.83 o 
  -1   1  15        1.48        1.12      0.08 o 
   0   1  15      103.03      102.38      1.84 o 
   1   1  15      296.27      294.97      5.27 o 
   2   1  15       53.74       53.66      1.45 o 
   3   1  15       18.38       19.10      0.44 o 
   4   1  15       10.96       10.11      0.29 o 
  -5   2  15        9.45        9.43      0.40 o 
  -4   2  15        3.71        3.87      0.24 o 
  -3   2  15       42.90       44.59      1.23 o 
  -2   2  15       21.55       22.96      0.64 o 
  -1   2  15       54.69       56.96      1.05 o 
   0   2  15       87.97       79.92      1.19 o 
   1   2  15       19.86       21.53      0.36 o 
   2   2  15       17.28       16.34      0.48 o 
   3   2  15       20.89       20.69      0.47 o 
   4   2  15        1.64        1.47      0.13 o 
  -5   3  15        0.46        0.53      0.16 o 
  -4   3  15        5.62        5.98      0.29 o 
  -3   3  15        8.60        8.76      0.32 o 
  -2   3  15       55.24       59.21      1.53 o 
  -1   3  15       28.82       28.38      0.56 o 
   0   3  15       81.28       74.85      2.01 o 
   1   3  15      100.58       95.88      1.74 o 
   2   3  15        1.03        0.80      0.10 o 
   3   3  15        7.37        7.30      0.24 o 
   4   3  15        3.84        3.34      0.18 o 
  -4   4  15       13.81       15.60      0.53 o 
  -2   4  15       19.38       18.04      0.59 o 
  -1   4  15       19.80       18.41      0.59 o 
   0   4  15        1.15        1.28      0.16 o 
   1   4  15        3.48        2.70      0.15 o 
   2   4  15       11.06       10.98      0.31 o 
   3   4  15        4.72        4.32      0.20 o 
  -2   5  15       21.39       21.19      0.67 o 
  -1   5  15        0.19        0.61      0.13 o 
   0   5  15       20.01       19.19      0.61 o 
   1   5  15        7.57        7.50      0.25 o 
   2   5  15        9.69        9.22      0.28 o 
   3   5  15        3.95        4.39      0.20 o 
  -2   6  15        3.80        3.55      0.27 o 
  -1   6  15        1.43        1.23      0.16 o 
   0   6  15        7.90        9.80      0.40 o 
   1   6  15        4.77        4.81      0.29 o 
   2   6  15        0.77        1.44      0.32 o 
  -2   7  15        0.59        0.48      0.16 o 
  -1   7  15        1.06        1.34      0.19 o 
   0   7  15        3.78        4.17      0.29 o 
  -2  -6  16        4.02        4.86      0.27 o 
  -1  -6  16       11.57       13.14      0.48 o 
   0  -6  16       11.81       11.22      0.45 o 
  -4  -5  16        4.60        5.13      0.27 o 
  -3  -5  16        0.38        0.56      0.13 o 
  -2  -5  16        0.86        1.34      0.16 o 
  -1  -5  16       28.06       29.00      0.86 o 
   0  -5  16       12.58       11.35      0.43 o 
   1  -5  16        1.46        1.34      0.16 o 
  -4  -4  16       10.39       11.83      0.43 o 
  -3  -4  16        4.55        5.02      0.24 o 
  -2  -4  16       31.57       30.75      0.91 o 
  -1  -4  16       30.46       29.25      0.86 o 
   0  -4  16        0.40        0.24      0.11 o 
   1  -4  16        2.32        2.14      0.19 o 
  -4  -3  16        9.00        9.54      0.37 o 
  -3  -3  16       25.27       23.12      0.69 o 
  -2  -3  16       19.31       18.57      0.56 o 
  -1  -3  16       15.21       14.51      0.45 o 
   0  -3  16       51.66       46.22      1.28 o 
   1  -3  16        5.64        6.06      0.29 o 
  -5  -2  16       21.02       21.06      0.69 o 
  -4  -2  16        4.46        4.75      0.24 o 
  -3  -2  16       25.08       22.02      0.64 o 
  -2  -2  16       28.20       26.98      0.78 o 
  -1  -2  16       16.97       15.58      0.51 o 
   0  -2  16       27.91       26.28      0.78 o 
   1  -2  16       45.45       42.99      1.20 o 
  -5  -1  16        2.52        2.62      0.24 o 
  -4  -1  16        1.88        2.03      0.16 o 
  -3  -1  16       21.54       21.59      0.64 o 
  -2  -1  16       45.16       42.65      1.18 o 
  -1  -1  16        4.85        4.97      0.21 o 
   0  -1  16      174.67      170.09      3.05 o 
   1  -1  16       16.75       17.99      0.43 o 
  -5   0  16        1.58        2.03      0.21 o 
  -4   0  16       21.82       20.15      0.64 o 
  -3   0  16        9.84        9.83      0.35 o 
  -2   0  16        0.00        0.05      0.08 o 
  -1   0  16       84.05       79.99      2.09 o 
   1   0  16        3.31        3.28      0.15 o 
   2   0  16        7.26        8.15      0.32 o 
   3   0  16       11.66       11.11      0.43 o 
   4   0  16        1.09        1.63      0.19 o 
  -5   1  16        2.52        2.62      0.21 o 
  -4   1  16        1.89        1.79      0.19 o 
  -3   1  16       21.54       22.13      0.67 o 
  -2   1  16       45.21       44.04      1.18 o 
  -1   1  16        4.84        4.79      0.15 o 
   0   1  16      174.72      170.84      3.05 o 
   1   1  16       16.81       17.99      0.40 o 
   2   1  16       27.09       26.24      0.56 o 
   3   1  16        3.22        2.56      0.14 o 
   4   1  16        0.80        0.94      0.12 o 
  -5   2  16       21.03       21.70      0.72 o 
  -4   2  16        4.46        4.73      0.24 o 
  -3   2  16       25.16       21.36      0.64 o 
  -2   2  16       28.21       27.67      0.78 o 
  -1   2  16       16.98       16.44      0.35 o 
   0   2  16       27.95       26.79      0.54 o 
   1   2  16       45.43       42.26      0.67 o 
   2   2  16       25.05       25.00      0.54 o 
   3   2  16        5.86        5.47      0.21 o 
   4   2  16        1.51        1.47      0.14 o 
  -4   3  16        8.99        9.54      0.37 o 
  -3   3  16       25.26       24.11      0.69 o 
  -2   3  16       19.27       18.01      0.56 o 
  -1   3  16       15.19       14.54      0.33 o 
   0   3  16       51.60       47.42      1.28 o 
   1   3  16        5.64        5.57      0.27 o 
   2   3  16        3.14        3.13      0.16 o 
   3   3  16       11.84       12.03      0.33 o 
  -4   4  16       10.39       12.10      0.45 o 
  -2   4  16       31.57       32.75      0.94 o 
  -1   4  16       30.47       29.03      0.86 o 
   0   4  16        0.40        0.56      0.13 o 
   1   4  16        2.32        2.66      0.28 o 
   2   4  16        3.34        3.10      0.16 o 
   3   4  16        0.70        0.59      0.11 o 
  -2   5  16        0.86        1.34      0.19 o 
   0   5  16       12.58       12.02      0.45 o 
   1   5  16        1.45        1.36      0.16 o 
   2   5  16        4.23        4.58      0.20 o 
  -2   6  16        4.02        5.31      0.29 o 
  -1   6  16       11.56       13.12      0.51 o 
   0   6  16       11.78       12.26      0.48 o 
   1   6  16        0.39        0.43      0.13 o 
   2   6  16        4.67        5.02      0.32 o 
  -2  -6  17        6.33        6.04      0.29 o 
  -1  -6  17        6.63        7.88      0.35 o 
   0  -6  17       10.24       11.54      0.45 o 
  -3  -5  17        2.71        2.86      0.21 o 
  -2  -5  17       14.48       16.30      0.53 o 
  -1  -5  17        1.21        2.14      0.19 o 
   0  -5  17        8.60        8.52      0.35 o 
   1  -5  17        1.71        1.84      0.19 o 
  -4  -4  17       13.43       15.79      0.53 o 
  -3  -4  17       21.01       21.89      0.67 o 
  -2  -4  17        9.28        8.65      0.35 o 
  -1  -4  17       16.57       17.55      0.56 o 
   0  -4  17        6.06        5.90      0.27 o 
   1  -4  17        1.77        1.71      0.19 o 
  -4  -3  17        2.31        2.16      0.19 o 
  -3  -3  17        7.00        6.86      0.29 o 
  -2  -3  17       15.09       14.64      0.48 o 
  -1  -3  17       15.73       14.56      0.48 o 
   0  -3  17       15.42       14.72      0.51 o 
   1  -3  17       23.09       22.34      0.72 o 
  -4  -2  17        6.46        7.64      0.32 o 
  -3  -2  17       16.53       15.66      0.51 o 
  -2  -2  17       33.50       29.20      0.86 o 
  -1  -2  17        1.06        0.93      0.11 o 
   0  -2  17       21.11       21.73      0.67 o 
   1  -2  17        1.65        1.52      0.16 o 
  -4  -1  17       38.51       36.05      1.07 o 
  -3  -1  17        1.29        1.07      0.13 o 
  -2  -1  17       12.43       12.32      0.43 o 
  -1  -1  17       15.27       12.42      0.43 o 
   0  -1  17       23.64       23.02      0.47 o 
   1  -1  17       29.54       28.80      0.60 o 
  -4   0  17       18.25       19.16      0.61 o 
  -3   0  17        0.11        0.16      0.11 o 
  -2   0  17        0.95        0.96      0.13 o 
  -1   0  17        0.99        0.85      0.11 o 
   0   0  17        9.92       10.84      0.33 o 
   1   0  17       19.48       18.47      0.52 o 
   2   0  17        8.51        6.81      0.32 o 
   3   0  17        4.81        4.73      0.27 o 
  -4   1  17       38.51       38.56      1.07 o 
  -3   1  17        1.31        1.01      0.13 o 
  -2   1  17       12.42       12.88      0.43 o 
  -1   1  17       15.28       13.25      0.43 o 
   0   1  17       23.59       21.88      0.46 o 
   1   1  17       29.53       29.20      0.60 o 
   2   1  17        0.60        0.71      0.09 o 
   3   1  17        4.90        4.81      0.40 o 
  -4   2  17        6.44        7.02      0.32 o 
  -3   2  17       16.47       15.87      0.51 o 
  -2   2  17       33.56       31.02      0.86 o 
  -1   2  17        1.05        0.77      0.11 o 
   0   2  17       21.05       22.12      0.46 o 
   1   2  17        1.64        1.76      0.10 o 
   2   2  17        8.44        7.81      0.25 o 
   3   2  17        0.46        0.69      0.10 o 
  -4   3  17        2.32        2.08      0.19 o 
  -3   3  17        6.99        6.89      0.29 o 
  -2   3  17       15.02       15.18      0.48 o 
  -1   3  17       15.73       16.09      0.51 o 
   0   3  17       15.39       15.74      0.51 o 
   1   3  17       23.14       23.76      0.72 o 
   2   3  17        7.45        7.69      0.25 o 
   3   3  17        5.71        4.52      0.20 o 
  -1   4  17       16.54       17.71      0.59 o 
   0   4  17        6.06        5.80      0.29 o 
   1   4  17        1.74        1.66      0.19 o 
   2   4  17        1.56        1.07      0.16 o 
   3   4  17        1.83        1.74      0.21 o 
  -2   5  17       14.46       15.20      0.56 o 
  -1   5  17        1.20        1.76      0.19 o 
   0   5  17        8.56        8.15      0.37 o 
   1   5  17        1.70        1.60      0.19 o 
   2   5  17        1.33        0.96      0.12 o 
  -2   6  17        6.31        6.09      0.32 o 
  -1   6  17        6.63        8.33      0.37 o 
   0   6  17       10.22       11.46      0.45 o 
  -2  -6  18        4.74        4.86      0.27 o 
  -1  -6  18        1.83        2.14      0.19 o 
   0  -6  18        2.21        3.12      0.24 o 
  -3  -5  18        8.05        9.24      0.37 o 
  -2  -5  18        5.26        5.74      0.29 o 
   0  -5  18       26.48       27.96      0.88 o 
   1  -5  18        1.09        0.96      0.16 o 
  -3  -4  18        0.80        0.64      0.13 o 
  -2  -4  18        0.85        1.09      0.16 o 
  -1  -4  18        0.24        0.24      0.11 o 
   0  -4  18        0.22        0.19      0.11 o 
   1  -4  18        7.23        6.62      0.35 o 
  -4  -3  18        6.03        7.00      0.32 o 
  -3  -3  18        1.55        2.00      0.19 o 
  -2  -3  18       19.31       16.75      0.56 o 
  -1  -3  18       21.14       21.67      0.67 o 
   0  -3  18        5.28        6.25      0.29 o 
   1  -3  18        3.88        4.33      0.27 o 
  -4  -2  18       16.22       16.56      0.56 o 
  -3  -2  18       13.28       12.48      0.43 o 
  -2  -2  18        4.74        5.05      0.24 o 
  -1  -2  18        5.26        4.97      0.24 o 
   0  -2  18       34.77       33.40      0.99 o 
   1  -2  18       31.90       30.40      0.94 o 
  -4  -1  18        2.48        2.38      0.19 o 
  -3  -1  18       15.45       14.40      0.48 o 
  -2  -1  18        5.14        4.67      0.21 o 
  -1  -1  18       32.32       31.07      0.91 o 
   0  -1  18       16.68       17.90      0.56 o 
   1  -1  18       14.20       14.40      0.51 o 
  -4   0  18        8.04        7.24      0.32 o 
  -3   0  18        3.50        4.89      0.24 o 
  -2   0  18       65.70       64.71      1.71 o 
  -1   0  18        5.52        6.52      0.27 o 
   0   0  18       11.22       13.20      0.59 o 
   1   0  18        5.38        5.37      0.18 o 
   2   0  18        9.03        8.63      0.35 o 
  -4   1  18        2.47        2.59      0.21 o 
  -3   1  18       15.43       14.88      0.48 o 
  -2   1  18        5.14        4.89      0.21 o 
  -1   1  18       32.42       33.02      0.91 o 
   0   1  18       16.69       18.38      0.44 o 
   1   1  18       14.19       14.16      0.34 o 
   2   1  18        2.65        2.44      0.13 o 
   3   1  18        2.55        2.41      0.15 o 
  -4   2  18       16.17       17.55      0.59 o 
  -3   2  18       13.30       12.58      0.43 o 
  -2   2  18        4.77        4.49      0.21 o 
  -1   2  18        5.25        5.02      0.24 o 
   0   2  18       34.84       35.80      0.69 o 
   1   2  18       31.84       31.66      0.70 o 
   2   2  18        2.52        2.09      0.15 o 
   3   2  18        3.40        4.08      0.19 o 
  -4   3  18        6.04        6.84      0.32 o 
  -3   3  18        1.55        2.00      0.19 o 
  -2   3  18       19.34       17.93      0.53 o 
  -1   3  18       21.10       21.30      0.67 o 
   0   3  18        5.28        7.72      0.32 o 
   1   3  18        3.89        4.59      0.29 o 
   2   3  18        2.70        2.59      0.16 o 
   3   3  18        1.62        1.74      0.24 o 
  -1   4  18        0.24        0.35      0.13 o 
   0   4  18        0.21        0.16      0.11 o 
   1   4  18        7.24        7.48      0.35 o 
   2   4  18        0.76        1.13      0.12 o 
  -1   5  18        3.19        3.28      0.24 o 
   0   5  18       26.49       28.46      0.88 o 
   1   5  18        1.08        0.99      0.19 o 
   2   5  18        3.75        4.38      0.32 o 
  -1   6  18        1.83        1.82      0.21 o 
  -2  -5  19        4.34        5.45      0.27 o 
  -1  -5  19        2.59        2.91      0.21 o 
   0  -5  19       17.13       17.29      0.61 o 
  -3  -4  19        7.62        7.21      0.32 o 
  -2  -4  19        6.14        7.08      0.32 o 
  -1  -4  19        0.49        0.75      0.13 o 
   0  -4  19       10.21        9.59      0.40 o 
   1  -4  19        2.46        2.86      0.21 o 
  -3  -3  19        3.18        3.63      0.21 o 
  -2  -3  19        0.29        0.32      0.11 o 
  -1  -3  19        0.33        0.48      0.13 o 
   0  -3  19        9.53        9.30      0.37 o 
   1  -3  19        5.12        5.31      0.29 o 
  -3  -2  19       21.79       19.59      0.64 o 
  -2  -2  19        0.04        0.08      0.11 o 
  -1  -2  19        4.62        4.33      0.24 o 
   0  -2  19       12.69       12.93      0.45 o 
   1  -2  19        2.73        2.88      0.21 o 
  -3  -1  19       14.55       13.25      0.48 o 
  -2  -1  19        3.84        3.45      0.21 o 
  -1  -1  19        3.52        3.77      0.21 o 
   0  -1  19       11.42       11.89      0.43 o 
   1  -1  19        2.99        2.72      0.21 o 
  -4   0  19        6.05        6.49      0.29 o 
  -3   0  19       15.03       13.63      0.45 o 
  -2   0  19       30.17       29.51      0.86 o 
  -1   0  19        1.78        1.36      0.13 o 
   0   0  19        0.00        1.20      0.13 o 
   1   0  19       25.56       26.74      0.57 o 
   2   0  19        5.46        6.06      0.29 o 
  -4   1  19       12.83       12.80      0.48 o 
  -3   1  19       14.60       14.51      0.48 o 
  -2   1  19        3.88        3.74      0.21 o 
  -1   1  19        3.52        3.63      0.21 o 
   0   1  19       11.47       11.40      0.28 o 
   1   1  19        3.00        2.62      0.14 o 
   2   1  19        9.00        9.36      0.27 o 
   3   1  19       12.80       13.85      0.37 o 
  -4   2  19        0.47        0.64      0.13 o 
  -3   2  19       21.79       20.34      0.61 o 
  -2   2  19        0.04        0.05      0.11 o 
  -1   2  19        4.61        4.25      0.21 o 
   0   2  19       12.73       13.03      0.31 o 
   1   2  19        2.71        2.82      0.15 o 
   2   2  19        4.24        4.44      0.20 o 
  -3   3  19        3.16        3.66      0.21 o 
   0   3  19        9.51        9.75      0.40 o 
   1   3  19        5.09        5.93      0.29 o 
   2   3  19        1.58        1.69      0.17 o 
  -1   4  19        0.49        0.67      0.13 o 
   0   4  19       10.17       10.52      0.43 o 
   1   4  19        2.48        2.96      0.24 o 
   2   4  19        4.26        4.86      0.32 o 
  -1   5  19        2.60        2.64      0.24 o 
   0   5  19       17.16       18.54      0.64 o 
  -1  -4  20        4.36        4.54      0.27 o 
   0  -4  20       11.10       11.89      0.48 o 
  -2  -3  20        2.77        2.24      0.19 o 
  -1  -3  20        6.37        8.15      0.35 o 
   0  -3  20       34.58       33.42      1.02 o 
   1  -3  20        0.91        1.44      0.19 o 
  -3  -2  20        5.58        5.50      0.29 o 
  -2  -2  20        3.90        4.03      0.24 o 
  -1  -2  20        2.37        2.08      0.19 o 
   0  -2  20        2.08        2.51      0.21 o 
   1  -2  20       14.32       13.38      0.51 o 
  -3  -1  20       15.11       13.84      0.48 o 
  -2  -1  20        7.54        7.21      0.32 o 
  -1  -1  20       10.63       10.63      0.40 o 
   0  -1  20        0.49        0.75      0.13 o 
   1  -1  20       23.77       22.82      0.75 o 
  -3   0  20        1.92        1.31      0.16 o 
  -2   0  20        1.36        1.23      0.16 o 
  -1   0  20        0.15        0.19      0.11 o 
   0   0  20       15.23       17.31      0.56 o 
   1   0  20        3.60        3.71      0.17 o 
   2   0  20        0.89        1.01      0.16 o 
  -3   1  20       15.15       13.84      0.48 o 
  -2   1  20        7.47        7.80      0.32 o 
  -1   1  20       10.64       10.77      0.37 o 
   0   1  20        0.50        0.77      0.13 o 
   1   1  20       23.75       24.03      0.43 o 
   2   1  20        1.00        1.28      0.13 o 
  -3   2  20        5.54        5.82      0.27 o 
  -2   2  20        3.92        3.98      0.21 o 
  -1   2  20        2.40        1.92      0.16 o 
   0   2  20        2.07        2.48      0.19 o 
   1   2  20       14.35       14.21      0.51 o 
   2   2  20       17.40       17.91      0.44 o 
  -3   3  20        6.95        7.37      0.32 o 
   0   3  20       34.59       35.56      1.02 o 
   1   3  20        0.91        1.47      0.19 o 
   2   3  20        5.77        6.46      0.35 o 
   0   4  20       11.10       12.82      0.51 o 
   1   4  20        1.67        1.36      0.19 o 
  -1   5  20        6.95        8.57      0.40 o 
  -1  -3  21        5.94        6.68      0.32 o 
   0  -3  21        6.21        6.57      0.32 o 
  -2  -2  21        0.28        0.05      0.11 o 
  -1  -2  21       30.76       30.93      0.94 o 
   0  -2  21        1.40        1.79      0.19 o 
   1  -2  21        5.34        5.02      0.29 o 
  -2  -1  21        1.60        1.58      0.16 o 
  -1  -1  21        1.48        1.47      0.16 o 
   0  -1  21       15.03       16.27      0.56 o 
   1  -1  21        1.97        1.79      0.21 o 
  -3   0  21        4.94        7.29      0.32 o 
  -2   0  21        4.73        4.57      0.24 o 
  -1   0  21        4.91        4.38      0.24 o 
   0   0  21        4.95        5.34      0.27 o 
   1   0  21       28.87       32.43      0.74 o 
   2   0  21        0.48        0.67      0.16 o 
  -3   1  21        3.45        3.28      0.24 o 
  -2   1  21        1.59        1.84      0.16 o 
  -1   1  21        1.48        1.90      0.19 o 
   0   1  21       15.05       16.48      0.56 o 
   1   1  21        1.98        2.35      0.20 o 
   2   1  21        8.04        8.89      0.76 o 
  -3   2  21        4.07        4.65      0.24 o 
  -2   2  21        0.28        0.16      0.11 o 
  -1   2  21       30.68       31.25      0.88 o 
   1   2  21        5.32        5.18      0.29 o 
   2   2  21        2.94        3.85      0.29 o 
   0   3  21        6.18        7.50      0.35 o 
   1   3  21        1.70        2.14      0.21 o 
   0   4  21        0.49        0.43      0.16 o 
  -1  -1  22       36.37       40.40      1.15 o 
   0  -1  22       22.55       24.18      0.77 o 
   1  -1  22        6.02        6.57      0.35 o 
  -2   0  22        8.09        8.92      0.37 o 
  -1   0  22        5.27        4.81      0.27 o 
   0   0  22        3.19        5.10      0.27 o 
   1   0  22        4.25        4.22      0.27 o 
  -2   1  22        2.99        3.10      0.21 o 
  -1   1  22       36.38       40.27      1.15 o 
   0   1  22       22.57       24.48      0.75 o 
   1   1  22        6.02        6.48      0.23 o 
  -2   2  22        9.84       10.20      0.40 o 
   1   2  22        6.40        7.37      0.35 o 
  -1   1  23       11.91       13.54      0.48 o 
   0   1  23        4.63        5.42      0.29 o 
                                                 
